# Supplementary material for: 5-Iodo-7-methyl-2-(4-methyl­phen­yl)-3-methyl­sulfinyl-1-benzo­furan
Source: Acta Crystallogr Sect E Struct Rep Online. 2014 Jan 22;70(Pt 2):o178. doi: 10.1107/S1600536814000865 (PMC3998332; doi:10.1107/S1600536814000865)
Supplement: Supplementary file 1 [file e-70-0o178-sup1.cif]

##############################################################################
#                                                                            #
# This CIF contains the data in a paper accepted for publication in          #
# Acta Crystallographica Section E. It conforms to the requirements of       #
# Notes for Authors for Acta Crystallographica Section E, and has been       #
# peer reviewed under the auspices of the IUCr Commission on Journals.       #
#                                                                            #
# Full details of the Crystallographic Information File format               #
# are given in the paper "The Crystallographic Information File (CIF):       #
# a New Standard Archive File for Crystallography" by S. R. Hall, F. H.      #
# Allen and I. D. Brown [Acta Cryst. (1991), A47, 655-685].                  #
#                                                                            #
# The current version of the core CIF dictionary is obtainable from          #
# ftp://ftp.iucr.org/pub/cif_core.dic.                                       #
#                                                                            #
# Software is freely available for graphical display of the structure(s)     #
# in this CIF. For information consult the CIF software page                 #
# http://www.iucr.org/resources/cif/software.                                #
#                                                                            #
# This file may be used for bona fide research purposes within the           #
# scientific community so long as proper attribution is given to the journal # 
# article from which it was obtained.                                        #
#                                                                            #
##############################################################################
data_I
_audit_creation_method     'form.cif (version 2.0)'
_journal_data_validation_number     ?
_journal_date_recd_electronic     2014-01-12
_journal_date_accepted     2014-01-14
_journal_name_full     'Acta Crystallographica, Section E'
_journal_year     2014
_journal_volume     70
_journal_issue      2
_journal_page_first     o178
_journal_page_last     o178
_journal_paper_category     QO
_journal_paper_doi     10.1107/S1600536814000865
_journal_coeditor_code     PK2514
_publ_contact_author_name     'Prof. Uk Lee'
_publ_contact_author_address
;
Department of Chemistry, Pukyong National University, 599-1 Daeyeon 3-dong
Nam-gu, Busan 608-737, Republic of Korea
;
_publ_contact_author_email     uklee@pknu.ac.kr
_publ_contact_author_fax     '+82-51-629-5583'
_publ_contact_author_phone     '+82-51-629-5596'
_publ_section_title
;
5-Iodo-7-methyl-2-(4-methylphenyl)-3-methylsulfinyl-1-benzofuran
;
loop_
    _publ_author_name
    _publ_author_address
    'Choi, Hong Dae'
;
Department of Chemistry, Dongeui University, San 24 Kaya-dong
Busanjin-gu, Busan 614-714, Republic of Korea
;
    'Seo, Pil Ja'
;
Department of Chemistry, Dongeui University, San 24 Kaya-dong
Busanjin-gu, Busan 614-714, Republic of Korea
;
    'Lee, Uk'
;
Department of Chemistry, Pukyong National University,
599-1 Daeyeon 3-dong
Nam-gu, Busan 608-737, Republic of Korea
;
_publ_section_synopsis     .
_database_code_depnum_ccdc_archive     'CCDC 981437'
_chemical_name_systematic
;
5-Iodo-7-methyl-2-(4-methylphenyl)-3-methylsulfinyl-1-benzofuran
;
_chemical_name_common     ?
_chemical_formula_moiety     'C17 H15 I O2 S'
_chemical_formula_sum     'C17 H15 I O2 S'
_chemical_formula_iupac     'C17 H15 I O2 S'
_chemical_formula_weight     410.25
_chemical_melting_point_gt     483
_chemical_melting_point_lt     484
_symmetry_cell_setting     triclinic
_symmetry_space_group_name_H-M     'P -1 '
_symmetry_space_group_name_Hall     '-P 1'
loop_
    _symmetry_equiv_pos_as_xyz
    'x, y, z'
    '-x, -y, -z'
_cell_length_a     7.6816(3)
_cell_length_b     9.6478(4)
_cell_length_c     11.3738(4)
_cell_angle_alpha     75.409(2)
_cell_angle_beta     84.062(2)
_cell_angle_gamma     71.684(2)
_cell_volume     774.14(5)
_cell_formula_units_Z     2
_cell_measurement_reflns_used     9908
_cell_measurement_theta_min     2.59
_cell_measurement_theta_max     28.38
_cell_measurement_temperature     173(2)
_exptl_crystal_description     'Block'
_exptl_crystal_colour     'colourless'
_exptl_crystal_size_max     0.25
_exptl_crystal_size_mid     0.25
_exptl_crystal_size_min     0.21
_exptl_crystal_density_diffrn     1.760
_exptl_crystal_density_meas     ?
_exptl_crystal_density_method     'not measured'
_exptl_crystal_F_000     404
_exptl_absorpt_coefficient_mu     2.204
_exptl_absorpt_correction_type     multi-scan
_exptl_absorpt_process_details     '(<i>SADABS</i>; Bruker, 2009)'
_exptl_absorpt_correction_T_min     0.6066
_exptl_absorpt_correction_T_max     0.6522
_exptl_special_details     ?
_diffrn_ambient_temperature     173(2)
_diffrn_radiation_type     MoK\a
_diffrn_radiation_wavelength     0.71073
_diffrn_radiation_source     'rotating anode'
_diffrn_radiation_monochromator     'graphite multilayer'
_diffrn_measurement_device_type     'Bruker SMART APEXII CCD'
_diffrn_measurement_method     '\f and \w scans'
_diffrn_detector_area_resol_mean     10.0
_diffrn_reflns_number     14337
_diffrn_reflns_av_R_equivalents     0.0193
_diffrn_reflns_av_sigmaI/netI     0.0164
_diffrn_reflns_theta_min     1.85
_diffrn_reflns_theta_max     28.40
_diffrn_reflns_theta_full     28.40
_diffrn_measured_fraction_theta_max     0.992
_diffrn_measured_fraction_theta_full     0.992
_diffrn_reflns_limit_h_min     -10
_diffrn_reflns_limit_h_max     10
_diffrn_reflns_limit_k_min     -12
_diffrn_reflns_limit_k_max     12
_diffrn_reflns_limit_l_min     -15
_diffrn_reflns_limit_l_max     15
_diffrn_standards_number     0
_diffrn_standards_interval_count     .
_diffrn_standards_interval_time     .
_diffrn_standards_decay_%     ?
_refine_special_details
;
 Refinement of F^2^ against ALL reflections.  The weighted R-factor wR and
 goodness of fit S are based on F^2^, conventional R-factors R are based
 on F, with F set to zero for negative F^2^. The threshold expression of
 F^2^ > 2sigma(F^2^) is used only for calculating R-factors(gt) etc. and is
 not relevant to the choice of reflections for refinement.  R-factors based
 on F^2^ are statistically about twice as large as those based on F, and R-
 factors based on ALL data will be even larger.
;
_reflns_number_total     3858
_reflns_number_gt     3637
_reflns_threshold_expression     I>2\s(I)
_refine_ls_structure_factor_coef     Fsqd
_refine_ls_matrix_type     full
_refine_ls_R_factor_all     0.0184
_refine_ls_R_factor_gt     0.0166
_refine_ls_wR_factor_gt     0.0432
_refine_ls_wR_factor_ref     0.0443
_refine_ls_goodness_of_fit_ref     1.092
_refine_ls_restrained_S_all     1.092
_refine_ls_number_reflns     3858
_refine_ls_number_parameters     193
_refine_ls_number_restraints     0
_refine_ls_hydrogen_treatment     constr
_refine_ls_weighting_scheme     calc
_refine_ls_weighting_details
         'calc w=1/[\s^2^(Fo^2^)+(0.0222P)^2^+0.2874P] where P=(Fo^2^+2Fc^2^)/3'
_atom_sites_solution_hydrogens     difmap
_atom_sites_solution_primary     direct
_atom_sites_solution_secondary     difmap
_refine_ls_shift/su_max     0.002
_refine_ls_shift/su_mean     0.000
_refine_diff_density_max     0.448
_refine_diff_density_min     -0.409
_refine_ls_extinction_method     none
_refine_ls_extinction_coef     ?
loop_
    _atom_type_symbol
    _atom_type_description
    _atom_type_scat_dispersion_real
    _atom_type_scat_dispersion_imag
    _atom_type_scat_source
    'C' 'C' 0.0033 0.0016
                         'International Tables Vol C Tables 4.2.6.8 and 6.1.1.4'
    'H' 'H' 0.0000 0.0000
                         'International Tables Vol C Tables 4.2.6.8 and 6.1.1.4'
    'O' 'O' 0.0106 0.0060
                         'International Tables Vol C Tables 4.2.6.8 and 6.1.1.4'
    'S' 'S' 0.1246 0.1234
                         'International Tables Vol C Tables 4.2.6.8 and 6.1.1.4'
    'I' 'I' -0.4742 1.8119
                         'International Tables Vol C Tables 4.2.6.8 and 6.1.1.4'
_computing_data_collection     '<i>APEX2</i> (Bruker, 2009)'
_computing_cell_refinement     '<i>SAINT</i> (Bruker, 2009)'
_computing_data_reduction     '<i>SAINT</i> (Bruker, 2009)'
_computing_structure_solution     '<i>SHELXS97</i> (Sheldrick, 2008)'
_computing_structure_refinement     '<i>SHELXL97</i> (Sheldrick, 2008)'
_computing_molecular_graphics
;
<i>ORTEP-3 for Windows</i> (Farrugia, 2012) and
<i>DIAMOND</i> (Brandenburg, 1998)
;
_computing_publication_material     '<i>SHELXL97</i> (Sheldrick, 2008)'
loop_
    _atom_site_type_symbol
    _atom_site_label
    _atom_site_fract_x
    _atom_site_fract_y
    _atom_site_fract_z
    _atom_site_U_iso_or_equiv
    _atom_site_adp_type
    _atom_site_calc_flag
    _atom_site_refinement_flags
    _atom_site_occupancy
    _atom_site_symmetry_multiplicity
    _atom_site_disorder_assembly
    _atom_site_disorder_group
    I I1 -0.019314(14) 0.745216(11) -0.052801(9) 0.02619(4) Uani d . 1 2 . .
    S S1 0.34602(7) 0.20502(4) 0.38345(4) 0.03019(9) Uani d . 1 2 . .
    O O1 0.19544(15) 0.59238(12) 0.48325(10) 0.0235(2) Uani d . 1 2 . .
    O O2 0.2168(2) 0.19491(16) 0.29934(14) 0.0444(4) Uani d . 1 2 . .
    C C1 0.2754(2) 0.39157(17) 0.40042(15) 0.0230(3) Uani d . 1 2 . .
    C C2 0.1875(2) 0.52209(17) 0.30798(14) 0.0216(3) Uani d . 1 2 . .
    C C4 0.0549(2) 0.69626(18) 0.12932(15) 0.0228(3) Uani d . 1 2 . .
    C C5 0.0068(2) 0.81375(18) 0.18956(15) 0.0247(3) Uani d . 1 2 . .
    H H5 -0.0561 0.9125 0.1469 0.030 Uiso calc R 1 2 . .
    C C6 0.0492(2) 0.78875(18) 0.31048(15) 0.0242(3) Uani d . 1 2 . .
    C C7 0.1397(2) 0.64097(17) 0.36481(14) 0.0217(3) Uani d . 1 2 . .
    C C8 0.2778(2) 0.43936(17) 0.50377(14) 0.0221(3) Uani d . 1 2 . .
    C C9 0.0053(3) 0.9109(2) 0.37826(18) 0.0347(4) Uani d . 1 2 . .
    H H9A -0.1026 0.9073 0.4317 0.052 Uiso calc R 1 2 . .
    H H9B -0.0203 1.0086 0.3202 0.052 Uiso calc R 1 2 . .
    H H9C 0.1100 0.8965 0.4272 0.052 Uiso calc R 1 2 . .
    C C10 0.3492(2) 0.36861(18) 0.62510(14) 0.0226(3) Uani d . 1 2 . .
    C C11 0.4716(2) 0.22337(19) 0.65298(15) 0.0273(3) Uani d . 1 2 . .
    H H11 0.5087 0.1680 0.5918 0.033 Uiso calc R 1 2 . .
    C C12 0.5393(2) 0.1594(2) 0.76906(16) 0.0282(3) Uani d . 1 2 . .
    H H12 0.6204 0.0599 0.7867 0.034 Uiso calc R 1 2 . .
    C C13 0.4905(2) 0.2385(2) 0.85977(15) 0.0258(3) Uani d . 1 2 . .
    C C14 0.3695(2) 0.3839(2) 0.83131(16) 0.0284(3) Uani d . 1 2 . .
    H H14 0.3353 0.4401 0.8921 0.034 Uiso calc R 1 2 . .
    C C15 0.2985(2) 0.44779(19) 0.71653(15) 0.0266(3) Uani d . 1 2 . .
    H H15 0.2147 0.5462 0.6998 0.032 Uiso calc R 1 2 . .
    C C3 0.1452(2) 0.54937(18) 0.18552(15) 0.0237(3) Uani d . 1 2 . .
    H H3 0.1771 0.4711 0.1434 0.028 Uiso calc R 1 2 . .
    C C16 0.5645(3) 0.1710(2) 0.98538(16) 0.0323(4) Uani d . 1 2 . .
    H H16A 0.4648 0.1543 1.0428 0.049 Uiso calc R 1 2 . .
    H H16B 0.6178 0.2396 1.0090 0.049 Uiso calc R 1 2 . .
    H H16C 0.6592 0.0750 0.9863 0.049 Uiso calc R 1 2 . .
    C C17 0.5538(3) 0.2117(3) 0.2978(2) 0.0455(5) Uani d . 1 2 . .
    H H17A 0.6066 0.1191 0.2693 0.068 Uiso calc R 1 2 . .
    H H17B 0.6414 0.2219 0.3495 0.068 Uiso calc R 1 2 . .
    H H17C 0.5270 0.2980 0.2279 0.068 Uiso calc R 1 2 . .
loop_
    _atom_site_aniso_label
    _atom_site_aniso_U_11
    _atom_site_aniso_U_22
    _atom_site_aniso_U_33
    _atom_site_aniso_U_12
    _atom_site_aniso_U_13
    _atom_site_aniso_U_23
    I1 0.03146(6) 0.02535(6) 0.02107(6) -0.00844(4) -0.00869(4) -0.00105(4)
    S1 0.0457(2) 0.01849(18) 0.0264(2) -0.00770(17) -0.01246(18) -0.00318(16)
    O1 0.0287(6) 0.0218(5) 0.0188(5) -0.0053(4) -0.0034(4) -0.0041(4)
    O2 0.0641(9) 0.0315(7) 0.0452(8) -0.0174(7) -0.0248(7) -0.0091(6)
    C1 0.0282(7) 0.0197(7) 0.0211(7) -0.0075(6) -0.0051(6) -0.0023(6)
    C2 0.0237(7) 0.0200(7) 0.0211(7) -0.0076(6) -0.0041(6) -0.0021(6)
    C4 0.0249(7) 0.0245(7) 0.0196(7) -0.0097(6) -0.0058(6) -0.0013(6)
    C5 0.0260(7) 0.0207(7) 0.0246(8) -0.0053(6) -0.0059(6) -0.0003(6)
    C6 0.0253(7) 0.0216(7) 0.0246(8) -0.0053(6) -0.0021(6) -0.0052(6)
    C7 0.0235(7) 0.0232(7) 0.0184(7) -0.0071(6) -0.0035(6) -0.0034(6)
    C8 0.0233(7) 0.0213(7) 0.0213(7) -0.0070(6) -0.0020(6) -0.0032(6)
    C9 0.0448(10) 0.0246(8) 0.0299(9) 0.0004(7) -0.0061(8) -0.0096(7)
    C10 0.0246(7) 0.0253(7) 0.0193(7) -0.0106(6) -0.0024(6) -0.0027(6)
    C11 0.0322(8) 0.0274(8) 0.0211(8) -0.0055(7) -0.0045(7) -0.0064(7)
    C12 0.0294(8) 0.0272(8) 0.0243(8) -0.0053(6) -0.0058(7) -0.0012(7)
    C13 0.0249(7) 0.0334(8) 0.0198(7) -0.0129(7) -0.0040(6) -0.0007(7)
    C14 0.0331(8) 0.0330(9) 0.0210(8) -0.0109(7) -0.0013(7) -0.0080(7)
    C15 0.0294(8) 0.0263(8) 0.0233(8) -0.0072(6) -0.0024(6) -0.0054(7)
    C3 0.0280(8) 0.0229(7) 0.0224(8) -0.0095(6) -0.0048(6) -0.0052(6)
    C16 0.0316(9) 0.0440(10) 0.0211(8) -0.0130(8) -0.0071(7) -0.0023(7)
    C17 0.0470(12) 0.0409(11) 0.0454(12) -0.0025(9) 0.0023(10) -0.0194(10)
_geom_special_details
;
 All esds (except the esd in the dihedral angle between two l.s. planes)
 are estimated using the full covariance matrix.  The cell esds are taken
 into account individually in the estimation of esds in distances, angles
 and torsion angles; correlations between esds in cell parameters are only
 used when they are defined by crystal symmetry.  An approximate (isotropic)
 treatment of cell esds is used for estimating esds involving l.s. planes.
;
loop_
    _geom_bond_atom_site_label_1
    _geom_bond_atom_site_label_2
    _geom_bond_site_symmetry_2
    _geom_bond_distance
    _geom_bond_publ_flag
    I1 C4 . 2.1025(16) ?
    S1 O2 . 1.4879(14) ?
    I1 O2 2_565 3.1642(14) ?
    S1 C1 . 1.7637(16) ?
    S1 C17 . 1.792(2) ?
    O1 C7 . 1.3759(18) ?
    O1 C8 . 1.3799(18) ?
    C1 C8 . 1.370(2) ?
    C1 C2 . 1.447(2) ?
    C2 C7 . 1.389(2) ?
    C2 C3 . 1.403(2) ?
    C4 C3 . 1.384(2) ?
    C4 C5 . 1.402(2) ?
    C5 C6 . 1.390(2) ?
    C5 H5 . 0.9500 ?
    C6 C7 . 1.386(2) ?
    C6 C9 . 1.500(2) ?
    C8 C10 . 1.455(2) ?
    C9 H9A . 0.9800 ?
    C9 H9B . 0.9800 ?
    C9 H9C . 0.9800 ?
    C10 C15 . 1.395(2) ?
    C10 C11 . 1.399(2) ?
    C11 C12 . 1.387(2) ?
    C11 H11 . 0.9500 ?
    C12 C13 . 1.387(2) ?
    C12 H12 . 0.9500 ?
    C13 C14 . 1.396(3) ?
    C13 C16 . 1.502(2) ?
    C14 C15 . 1.383(2) ?
    C14 H14 . 0.9500 ?
    C15 H15 . 0.9500 ?
    C3 H3 . 0.9500 ?
    C16 H16A . 0.9800 ?
    C16 H16B . 0.9800 ?
    C16 H16C . 0.9800 ?
    C17 H17A . 0.9800 ?
    C17 H17B . 0.9800 ?
    C17 H17C . 0.9800 ?
loop_
    _geom_angle_atom_site_label_1
    _geom_angle_atom_site_label_2
    _geom_angle_atom_site_label_3
    _geom_angle_site_symmetry_1
    _geom_angle_site_symmetry_3
    _geom_angle
    _geom_angle_publ_flag
    C4 I1 O2 . 2_565 166.63(5) ?
    O2 S1 C1 . . 107.08(8) ?
    O2 S1 C17 . . 106.95(10) ?
    C1 S1 C17 . . 97.23(9) ?
    C7 O1 C8 . . 107.01(12) ?
    C8 C1 C2 . . 107.37(14) ?
    C8 C1 S1 . . 127.41(13) ?
    C2 C1 S1 . . 125.00(12) ?
    C7 C2 C3 . . 119.35(14) ?
    C7 C2 C1 . . 105.00(14) ?
    C3 C2 C1 . . 135.65(14) ?
    C3 C4 C5 . . 122.76(15) ?
    C3 C4 I1 . . 118.82(11) ?
    C5 C4 I1 . . 118.40(12) ?
    C6 C5 C4 . . 121.36(15) ?
    C6 C5 H5 . . 119.3 ?
    C4 C5 H5 . . 119.3 ?
    C7 C6 C5 . . 114.86(14) ?
    C7 C6 C9 . . 121.60(15) ?
    C5 C6 C9 . . 123.53(15) ?
    O1 C7 C6 . . 124.21(14) ?
    O1 C7 C2 . . 110.68(13) ?
    C6 C7 C2 . . 125.11(15) ?
    C1 C8 O1 . . 109.92(14) ?
    C1 C8 C10 . . 135.43(15) ?
    O1 C8 C10 . . 114.62(13) ?
    C6 C9 H9A . . 109.5 ?
    C6 C9 H9B . . 109.5 ?
    H9A C9 H9B . . 109.5 ?
    C6 C9 H9C . . 109.5 ?
    H9A C9 H9C . . 109.5 ?
    H9B C9 H9C . . 109.5 ?
    C15 C10 C11 . . 118.36(15) ?
    C15 C10 C8 . . 119.69(15) ?
    C11 C10 C8 . . 121.93(14) ?
    C12 C11 C10 . . 120.71(15) ?
    C12 C11 H11 . . 119.6 ?
    C10 C11 H11 . . 119.6 ?
    C11 C12 C13 . . 120.98(16) ?
    C11 C12 H12 . . 119.5 ?
    C13 C12 H12 . . 119.5 ?
    C12 C13 C14 . . 118.12(15) ?
    C12 C13 C16 . . 121.45(16) ?
    C14 C13 C16 . . 120.44(15) ?
    C15 C14 C13 . . 121.40(16) ?
    C15 C14 H14 . . 119.3 ?
    C13 C14 H14 . . 119.3 ?
    C14 C15 C10 . . 120.41(16) ?
    C14 C15 H15 . . 119.8 ?
    C10 C15 H15 . . 119.8 ?
    C4 C3 C2 . . 116.55(14) ?
    C4 C3 H3 . . 121.7 ?
    C2 C3 H3 . . 121.7 ?
    C13 C16 H16A . . 109.5 ?
    C13 C16 H16B . . 109.5 ?
    H16A C16 H16B . . 109.5 ?
    C13 C16 H16C . . 109.5 ?
    H16A C16 H16C . . 109.5 ?
    H16B C16 H16C . . 109.5 ?
    S1 C17 H17A . . 109.5 ?
    S1 C17 H17B . . 109.5 ?
    H17A C17 H17B . . 109.5 ?
    S1 C17 H17C . . 109.5 ?
    H17A C17 H17C . . 109.5 ?
    H17B C17 H17C . . 109.5 ?
loop_
    _geom_torsion_atom_site_label_1
    _geom_torsion_atom_site_label_2
    _geom_torsion_atom_site_label_3
    _geom_torsion_atom_site_label_4
    _geom_torsion_site_symmetry_1
    _geom_torsion_site_symmetry_2
    _geom_torsion_site_symmetry_3
    _geom_torsion_site_symmetry_4
    _geom_torsion
    _geom_torsion_publ_flag
    O2 S1 C1 C8 . . . . 142.69(15) ?
    C17 S1 C1 C8 . . . . -107.04(17) ?
    O2 S1 C1 C2 . . . . -31.25(17) ?
    C17 S1 C1 C2 . . . . 79.02(16) ?
    C8 C1 C2 C7 . . . . -1.04(17) ?
    S1 C1 C2 C7 . . . . 173.92(12) ?
    C8 C1 C2 C3 . . . . 179.06(17) ?
    S1 C1 C2 C3 . . . . -6.0(3) ?
    C3 C4 C5 C6 . . . . 0.5(3) ?
    I1 C4 C5 C6 . . . . 179.04(12) ?
    C4 C5 C6 C7 . . . . -0.5(2) ?
    C4 C5 C6 C9 . . . . 178.40(17) ?
    C8 O1 C7 C6 . . . . 179.35(15) ?
    C8 O1 C7 C2 . . . . -0.99(17) ?
    C5 C6 C7 O1 . . . . 179.41(14) ?
    C9 C6 C7 O1 . . . . 0.5(3) ?
    C5 C6 C7 C2 . . . . -0.2(2) ?
    C9 C6 C7 C2 . . . . -179.08(16) ?
    C3 C2 C7 O1 . . . . -178.83(13) ?
    C1 C2 C7 O1 . . . . 1.25(17) ?
    C3 C2 C7 C6 . . . . 0.8(2) ?
    C1 C2 C7 C6 . . . . -179.09(15) ?
    C2 C1 C8 O1 . . . . 0.47(18) ?
    S1 C1 C8 O1 . . . . -174.32(11) ?
    C2 C1 C8 C10 . . . . -177.62(17) ?
    S1 C1 C8 C10 . . . . 7.6(3) ?
    C7 O1 C8 C1 . . . . 0.29(17) ?
    C7 O1 C8 C10 . . . . 178.82(13) ?
    C1 C8 C10 C15 . . . . -168.65(18) ?
    O1 C8 C10 C15 . . . . 13.3(2) ?
    C1 C8 C10 C11 . . . . 12.8(3) ?
    O1 C8 C10 C11 . . . . -165.23(14) ?
    C15 C10 C11 C12 . . . . 0.6(2) ?
    C8 C10 C11 C12 . . . . 179.16(15) ?
    C10 C11 C12 C13 . . . . -1.2(3) ?
    C11 C12 C13 C14 . . . . 0.7(2) ?
    C11 C12 C13 C16 . . . . -179.36(16) ?
    C12 C13 C14 C15 . . . . 0.5(2) ?
    C16 C13 C14 C15 . . . . -179.46(16) ?
    C13 C14 C15 C10 . . . . -1.1(3) ?
    C11 C10 C15 C14 . . . . 0.6(2) ?
    C8 C10 C15 C14 . . . . -178.03(15) ?
    C5 C4 C3 C2 . . . . 0.1(2) ?
    I1 C4 C3 C2 . . . . -178.41(11) ?
    C7 C2 C3 C4 . . . . -0.7(2) ?
    C1 C2 C3 C4 . . . . 179.15(17) ?
_iucr_refine_instructions_details
;
TITL 1228 IN P-1
CELL  0.71073  7.68160  9.64780 11.37380 75.40900 84.06200 71.68400
ZERR 2  0.00030  0.00040  0.00040  0.00200  0.00200  0.00200
LATT 1
SFAC C H O S I
UNIT 34 30 4 2 2
TEMP -100
L.S. 15
ACTA
CONF
BOND $H
BOND
FMAP 2
MPLA 9 C1 C2 C3 C4 C5 C6 C7 O1 C8
MPLA 6 C10 C11 C12 C13 C14 C15
PLAN 20
SIZE 0.212 0.248 0.252
WGHT    0.022200    0.287400
FVAR       0.17395
MOLE 1
EQIV $1 -x, 1-y, -z
BIND I1 O2_$1
I1    5   -0.019314    0.745216   -0.052801    11.00000    0.03146    0.02535 =
         0.02107   -0.00105   -0.00869   -0.00844
S1    4    0.346020    0.205015    0.383454    11.00000    0.04573    0.01849 =
         0.02644   -0.00318   -0.01246   -0.00770
O1    3    0.195441    0.592377    0.483250    11.00000    0.02870    0.02177 =
         0.01876   -0.00413   -0.00337   -0.00527
O2    3    0.216842    0.194906    0.299339    11.00000    0.06407    0.03149 =
         0.04515   -0.00913   -0.02480   -0.01736
C1    1    0.275351    0.391568    0.400423    11.00000    0.02815    0.01970 =
         0.02109   -0.00226   -0.00507   -0.00745
C2    1    0.187452    0.522086    0.307980    11.00000    0.02372    0.02004 =
         0.02111   -0.00207   -0.00415   -0.00757
C4    1    0.054857    0.696264    0.129319    11.00000    0.02493    0.02449 =
         0.01964   -0.00132   -0.00583   -0.00966
C5    1    0.006772    0.813751    0.189560    11.00000    0.02598    0.02071 =
         0.02455   -0.00034   -0.00591   -0.00527
AFIX  43
H5    2   -0.056102    0.912457    0.146851    11.00000   -1.20000
AFIX   0
C6    1    0.049214    0.788753    0.310476    11.00000    0.02526    0.02159 =
         0.02462   -0.00516   -0.00209   -0.00535
C7    1    0.139665    0.640973    0.364813    11.00000    0.02352    0.02319 =
         0.01839   -0.00341   -0.00348   -0.00713
C8    1    0.277785    0.439361    0.503767    11.00000    0.02325    0.02133 =
         0.02129   -0.00323   -0.00198   -0.00699
C9    1    0.005265    0.910865    0.378261    11.00000    0.04482    0.02457 =
         0.02986   -0.00959   -0.00608    0.00040
AFIX 137
H9A   2   -0.102640    0.907257    0.431656    11.00000   -1.50000
H9B   2   -0.020304    1.008602    0.320212    11.00000   -1.50000
H9C   2    0.110025    0.896513    0.427200    11.00000   -1.50000
AFIX   0
C10   1    0.349190    0.368609    0.625104    11.00000    0.02459    0.02532 =
         0.01925   -0.00274   -0.00236   -0.01062
C11   1    0.471559    0.223373    0.652978    11.00000    0.03216    0.02745 =
         0.02106   -0.00638   -0.00447   -0.00553
AFIX  43
H11   2    0.508651    0.167973    0.591755    11.00000   -1.20000
AFIX   0
C12   1    0.539320    0.159385    0.769064    11.00000    0.02937    0.02723 =
         0.02429   -0.00122   -0.00584   -0.00533
AFIX  43
H12   2    0.620383    0.059894    0.786706    11.00000   -1.20000
AFIX   0
C13   1    0.490455    0.238535    0.859773    11.00000    0.02488    0.03337 =
         0.01976   -0.00075   -0.00398   -0.01293
C14   1    0.369525    0.383876    0.831312    11.00000    0.03310    0.03301 =
         0.02099   -0.00797   -0.00133   -0.01094
AFIX  43
H14   2    0.335274    0.440069    0.892088    11.00000   -1.20000
AFIX   0
C15   1    0.298529    0.447794    0.716531    11.00000    0.02945    0.02633 =
         0.02334   -0.00540   -0.00242   -0.00724
AFIX  43
H15   2    0.214742    0.546232    0.699839    11.00000   -1.20000
AFIX   0
C3    1    0.145240    0.549371    0.185517    11.00000    0.02804    0.02287 =
         0.02239   -0.00518   -0.00480   -0.00953
AFIX  43
H3    2    0.177055    0.471067    0.143364    11.00000   -1.20000
AFIX   0
C16   1    0.564482    0.171001    0.985384    11.00000    0.03155    0.04400 =
         0.02114   -0.00230   -0.00710   -0.01299
AFIX 137
H16A  2    0.464751    0.154329    1.042813    11.00000   -1.50000
H16B  2    0.617783    0.239582    1.009023    11.00000   -1.50000
H16C  2    0.659220    0.075019    0.986288    11.00000   -1.50000
AFIX   0
C17   1    0.553814    0.211741    0.297836    11.00000    0.04697    0.04088 =
         0.04543   -0.01944    0.00232   -0.00248
AFIX 137
H17A  2    0.606649    0.119080    0.269278    11.00000   -1.50000
H17B  2    0.641421    0.221857    0.349545    11.00000   -1.50000
H17C  2    0.526997    0.297962    0.227867    11.00000   -1.50000
HKLF 4
REM  1228 IN P-1
REM R1 =  0.0166 for   3637 Fo > 4sig(Fo)  and  0.0184 for all   3858 data
REM    193 parameters refined using      0 restraints
END
WGHT      0.0222      0.2874
REM Highest difference peak  0.448,  deepest hole -0.409,  1-sigma level  0.066
Q1    1   0.0238  0.6659 -0.0033  11.00000  0.05    0.45
Q2    1   0.3737  0.1164  0.4470  11.00000  0.05    0.37
Q3    1   0.0099  0.8664  0.4633  11.00000  0.05    0.37
Q4    1  -0.0449  0.8085 -0.1171  11.00000  0.05    0.36
Q5    1   0.2319  0.4561  0.3437  11.00000  0.05    0.32
Q6    1   0.1122  0.6273  0.1636  11.00000  0.05    0.31
Q7    1   0.3370  0.3999  0.7736  11.00000  0.05    0.30
Q8    1   0.2517  0.4020  0.4619  11.00000  0.05    0.30
Q9    1   0.0433  0.8052  0.2534  11.00000  0.05    0.30
Q10   1   0.3411  0.4165  0.6662  11.00000  0.05    0.29
Q11   1   0.4032  0.2990  0.6448  11.00000  0.05    0.28
Q12   1   0.3098  0.3911  0.5709  11.00000  0.05    0.28
Q13   1   0.1608  0.5401  0.2499  11.00000  0.05    0.27
Q14   1   0.4937  0.1878  0.7177  11.00000  0.05    0.26
Q15   1   0.5270  0.1996  0.9167  11.00000  0.05    0.26
Q16   1   0.0556  0.7575  0.1587  11.00000  0.05    0.26
Q17   1  -0.1348  0.9598  0.1250  11.00000  0.05    0.26
Q18   1   0.0386  0.8482  0.3452  11.00000  0.05    0.25
Q19   1   0.1039  0.9778  0.3718  11.00000  0.05    0.25
Q20   1   0.0840  0.7186  0.3434  11.00000  0.05    0.24
;
