# Supplementary material for: 5-Iodo-7-methyl-2-(4-methyl­phen­yl)-3-methyl­sulfinyl-1-benzo­furan
Source: Acta Crystallogr Sect E Struct Rep Online. 2014 Jan 22;70(Pt 2):o178. doi: 10.1107/S1600536814000865 (PMC3998332; doi:10.1107/S1600536814000865)
Supplement: Supplementary file 2 [file e-70-0o178-Isup2.hkl]

# 
# h,k,l, Fc-squared, Fo-squared, sigma(Fo-squared) and status flag 
# 
data_I
_shelx_title ' 1228 IN P-1' 
_shelx_refln_list_code          4 
_shelx_F_calc_maximum      182.94 
_exptl_crystal_F_000       404.00 
_reflns_d_resolution_high  0.7472 
 
loop_ 
 _symmetry_equiv_pos_as_xyz 
 'x, y, z' 
 '-x, -y, -z' 
 
_cell_length_a     7.6816 
_cell_length_b     9.6478 
_cell_length_c    11.3738 
_cell_angle_alpha  75.409 
_cell_angle_beta   84.062 
_cell_angle_gamma  71.684 
 
_shelx_F_squared_multiplier     1.000 
 
loop_ 
 _refln_index_h 
 _refln_index_k 
 _refln_index_l 
 _refln_F_squared_calc 
 _refln_F_squared_meas 
 _refln_F_squared_sigma 
 _refln_observed_status 
   1   0   0     5269.94     5286.94     56.68 o 
   2   0   0     8192.40     8367.43     65.56 o 
   3   0   0     6044.97     6031.34     50.22 o 
   4   0   0     3931.79     4043.89     32.00 o 
   5   0   0     2071.14     2000.82     17.46 o 
   6   0   0     2433.35     2475.30     23.67 o 
   7   0   0      331.62      341.56      8.67 o 
   8   0   0      161.45      166.60      5.45 o 
   9   0   0       66.54       65.20      4.09 o 
  -9   1   0      574.50      561.91     12.72 o 
  -8   1   0      148.16      150.36      5.34 o 
  -7   1   0      282.08      273.58      6.03 o 
  -6   1   0      607.36      600.87      8.31 o 
  -5   1   0      158.35      150.49      3.36 o 
  -4   1   0     2377.73     2465.96     24.81 o 
  -3   1   0      100.19       82.85      1.91 o 
  -2   1   0     1010.71     1019.26     10.11 o 
  -1   1   0      625.05      648.67      5.92 o 
   0   1   0     1581.32     1576.82     18.50 o 
   1   1   0     2571.40     2662.97     27.57 o 
   2   1   0     7007.89     7544.14     54.78 o 
   3   1   0      139.88      167.16      3.44 o 
   4   1   0     1586.38     1559.74     12.95 o 
   5   1   0       88.21       77.46      2.47 o 
   6   1   0     1173.76     1160.92     11.70 o 
   7   1   0      609.02      613.67      8.72 o 
   8   1   0      115.62      124.73      5.79 o 
   9   1   0      192.07      206.32      7.52 o 
  -9   2   0      149.83      133.12      6.67 o 
  -8   2   0      270.43      261.16      8.27 o 
  -7   2   0       69.65       68.49      3.72 o 
  -6   2   0      592.04      603.64     10.35 o 
  -5   2   0     2201.23     2222.19     26.00 o 
  -4   2   0     3789.32     4026.94     38.90 o 
  -3   2   0     5546.85     5586.59     56.15 o 
  -2   2   0     5704.30     5816.44     47.46 o 
  -1   2   0     2476.23     2509.29     20.75 o 
   0   2   0    19590.86    17945.34    237.06 o 
   1   2   0     2889.72     2940.56     24.07 o 
   2   2   0    33466.81    31314.15    281.91 o 
   3   2   0     4607.40     4751.32     35.18 o 
   4   2   0     2208.99     2291.30     18.23 o 
   5   2   0      622.75      584.13      6.39 o 
   6   2   0     1896.15     1899.58     20.11 o 
   7   2   0      143.62      146.08      3.69 o 
   8   2   0      139.89      133.11      5.08 o 
   9   2   0      126.52      136.31      5.17 o 
  10   2   0        2.89       -2.40      2.40 o 
  -8   3   0       26.03       29.86      3.89 o 
  -7   3   0      504.73      485.13     11.03 o 
  -6   3   0      781.92      770.69     13.77 o 
  -5   3   0      117.77      124.86      4.35 o 
  -4   3   0      100.42      107.32      3.31 o 
  -3   3   0      167.45      167.01      3.30 o 
  -2   3   0      787.99      927.87      9.74 o 
  -1   3   0       69.90       92.98      1.82 o 
   0   3   0     2710.60     2747.17     22.80 o 
   1   3   0     2272.17     2186.39     29.66 o 
   2   3   0     1467.76     1510.74     12.67 o 
   3   3   0     1292.98     1266.08     10.63 o 
   4   3   0       23.08       60.88      2.69 o 
   5   3   0      185.27      177.72      3.22 o 
   6   3   0      810.70      775.35      8.30 o 
   7   3   0     1068.59     1091.81     11.67 o 
   8   3   0      360.75      363.09      7.16 o 
   9   3   0      262.53      252.81      6.39 o 
  10   3   0      256.57      261.59      7.19 o 
  -8   4   0       91.70       94.35      6.66 o 
  -7   4   0      197.49      194.33      7.20 o 
  -6   4   0      636.99      619.50     14.38 o 
  -5   4   0     1130.18     1105.72     20.84 o 
  -4   4   0      623.11      598.91     12.97 o 
  -3   4   0     3156.10     3066.74     28.20 o 
  -2   4   0     7224.18     7514.26     60.64 o 
  -1   4   0     1773.01     1778.46     15.72 o 
   0   4   0     4945.92     4914.49     40.04 o 
   1   4   0     8190.16     8212.91     70.82 o 
   2   4   0     2855.04     2921.79     25.76 o 
   3   4   0     1467.74     1266.78     11.35 o 
   4   4   0     6823.21     6986.25     51.70 o 
   5   4   0      642.13      631.48      7.47 o 
   6   4   0     1065.78     1043.07     10.91 o 
   7   4   0      116.29      109.86      3.45 o 
   8   4   0       42.68       45.55      4.84 o 
   9   4   0       51.32       56.55      3.42 o 
  10   4   0        9.40        1.38      3.31 o 
  -7   5   0      109.67      107.79      5.85 o 
  -6   5   0       92.80       93.72      5.27 o 
  -5   5   0      377.53      365.96      8.84 o 
  -4   5   0      147.05      148.42      4.38 o 
  -3   5   0      325.71      309.41      5.37 o 
  -2   5   0      114.60      125.44      2.73 o 
  -1   5   0      504.95      505.23      5.93 o 
   0   5   0     1787.66     1990.47     17.66 o 
   1   5   0     1885.88     1922.93     17.09 o 
   2   5   0      837.08      820.90      8.32 o 
   3   5   0      504.83      510.39      5.90 o 
   4   5   0     1249.38     1291.26     12.03 o 
   5   5   0     1674.27     1785.86     15.46 o 
   6   5   0       59.04       65.19      2.43 o 
   7   5   0     1309.60     1347.96     15.23 o 
   8   5   0      465.02      476.36      8.59 o 
   9   5   0      265.38      268.62      7.33 o 
  10   5   0      303.64      314.64     15.60 o 
  -7   6   0      120.59      105.79      7.62 o 
  -6   6   0      181.89      190.32      9.91 o 
  -5   6   0      958.46      928.50     16.09 o 
  -4   6   0     1117.10     1080.94     14.52 o 
  -3   6   0     1363.95     1369.07     16.81 o 
  -2   6   0     2761.90     2670.47     25.88 o 
  -1   6   0     1139.62     1132.74     11.40 o 
   0   6   0     3308.13     3373.40     26.61 o 
   1   6   0     5544.59     5437.85     45.03 o 
   2   6   0      998.19      971.53     10.99 o 
   3   6   0     2580.90     2594.19     24.40 o 
   4   6   0     2221.31     2229.93     21.75 o 
   5   6   0      136.89      130.83      6.81 o 
   6   6   0     1188.83     1243.20     22.34 o 
   7   6   0      337.43      351.85     10.91 o 
   8   6   0        8.14        7.84      2.25 o 
   9   6   0       38.26       36.59      3.20 o 
  10   6   0       15.91       10.76      3.18 o 
  -6   7   0      199.88      199.21      9.28 o 
  -5   7   0      215.24      190.94      8.41 o 
  -4   7   0        0.45       -1.86      1.86 o 
  -3   7   0      421.40      387.14      9.11 o 
  -2   7   0       35.61       36.62      2.25 o 
  -1   7   0      110.00      113.63      4.69 o 
   0   7   0      134.16      136.10      3.11 o 
   1   7   0      402.61      431.24      6.43 o 
   2   7   0      337.39      301.05      5.88 o 
   3   7   0      729.84      760.74     10.06 o 
   4   7   0     1144.09     1118.30     13.67 o 
   5   7   0      974.62      958.75     12.46 o 
   6   7   0      141.80      141.84      4.40 o 
   7   7   0     1354.75     1339.75     17.91 o 
   8   7   0      361.92      374.78      9.49 o 
   9   7   0      324.10      342.17      7.71 o 
  -5   8   0      333.43      319.25     10.91 o 
  -4   8   0      392.59      380.37     14.54 o 
  -3   8   0      368.84      375.90      8.36 o 
  -2   8   0     1881.48     1840.61     24.41 o 
  -1   8   0      682.43      699.31      9.43 o 
   0   8   0      567.98      575.77      8.25 o 
   1   8   0     1738.43     1742.37     16.91 o 
   2   8   0      694.98      705.26      9.66 o 
   3   8   0      612.80      623.21     11.54 o 
   4   8   0      652.75      661.35      9.64 o 
   5   8   0      397.60      398.75      7.18 o 
   6   8   0      366.30      375.06     11.70 o 
   7   8   0      207.43      208.97      6.92 o 
   8   8   0        4.81        7.32      2.35 o 
   9   8   0        4.61        5.29      2.41 o 
  -4   9   0       16.53       20.81      4.34 o 
  -3   9   0       52.15       45.27      5.62 o 
  -2   9   0        5.50        8.76      2.68 o 
  -1   9   0      162.95      174.78      9.03 o 
   0   9   0        2.09        4.39      1.82 o 
   1   9   0       36.48       31.39      3.20 o 
   2   9   0      437.49      430.00      7.30 o 
   3   9   0      451.50      437.38      7.46 o 
   4   9   0      663.51      648.17     10.09 o 
   5   9   0     1700.95     1701.55     22.34 o 
   6   9   0      431.38      423.91      9.91 o 
   7   9   0      524.05      523.34      9.30 o 
   8   9   0      367.96      387.07      9.54 o 
  -3  10   0       97.10       85.59      7.27 o 
  -2  10   0      513.54      494.72     15.86 o 
  -1  10   0      430.00      432.58     10.45 o 
   0  10   0      209.50      189.43      6.09 o 
   1  10   0      652.83      667.02     12.26 o 
   2  10   0      670.24      678.41      9.45 o 
   3  10   0      139.47      134.04      4.53 o 
   4  10   0      258.54      249.42      6.46 o 
   5  10   0       61.98       67.63      3.86 o 
   6  10   0       19.56       15.88      2.69 o 
   7  10   0      433.52      417.29      9.24 o 
   8  10   0       60.27       59.08      4.39 o 
  -1  11   0      175.44      177.63      6.94 o 
   0  11   0      132.52      122.81     14.71 o 
   1  11   0       55.41       52.17      3.72 o 
   2  11   0      495.18      475.09     10.14 o 
   3  11   0      363.87      349.64      6.39 o 
   4  11   0      175.20      165.46      5.41 o 
   5  11   0      780.50      780.23     13.19 o 
   6  11   0      425.43      433.77     12.36 o 
   7  11   0      608.97      597.99     13.69 o 
   1  12   0      233.23      241.96      8.87 o 
   2  12   0      495.53      482.30     10.72 o 
   3  12   0       82.41       92.94      4.76 o 
   4  12   0      382.33      395.49      8.53 o 
   5  12   0      158.90      166.78      6.65 o 
  -4 -12   1      111.01      133.18     17.52 o 
  -3 -12   1      289.97      308.73     12.41 o 
  -2 -12   1      222.03      230.64     11.90 o 
  -6 -11   1      180.81      186.95      9.02 o 
  -5 -11   1       41.42       39.59      3.08 o 
  -4 -11   1       93.75       91.58      4.48 o 
  -3 -11   1       76.72       76.47      4.70 o 
  -2 -11   1        2.26       -2.21      2.21 o 
  -1 -11   1        1.50       -2.18      3.10 o 
   0 -11   1       28.28       17.18      4.63 o 
   1 -11   1      153.28      179.12     10.91 o 
  -8 -10   1       90.91      100.13      6.61 o 
  -7 -10   1       40.69       39.09      4.77 o 
  -6 -10   1      135.65      136.05      7.87 o 
  -5 -10   1      372.94      382.81      8.08 o 
  -4 -10   1      281.53      284.40      6.60 o 
  -3 -10   1      788.17      787.38     10.40 o 
  -2 -10   1      997.93     1000.01     16.07 o 
  -1 -10   1      262.54      245.16     10.50 o 
   0 -10   1      883.64      871.63     17.41 o 
   1 -10   1      792.54      804.04     15.40 o 
   2 -10   1      230.40      239.04      7.03 o 
  -8  -9   1      217.03      217.19      6.52 o 
  -7  -9   1      225.98      218.67      7.35 o 
  -6  -9   1      193.37      210.09     11.90 o 
  -5  -9   1      387.52      375.62     10.21 o 
  -4  -9   1       21.74       27.91      2.91 o 
  -3  -9   1      123.49      118.41      4.04 o 
  -2  -9   1       28.59       32.62      2.34 o 
  -1  -9   1       70.56       70.42      3.48 o 
   0  -9   1      215.13      202.39      9.78 o 
   1  -9   1      473.98      457.19     10.24 o 
   2  -9   1       84.35       93.67      7.93 o 
   3  -9   1       57.15       54.30      4.04 o 
   4  -9   1      235.74      231.00      9.58 o 
  -9  -8   1        3.21        1.94      2.96 o 
  -8  -8   1      602.00      606.27     11.39 o 
  -7  -8   1      205.78      196.24      5.90 o 
  -6  -8   1      215.69      222.04      6.53 o 
  -5  -8   1     1325.63     1294.09     20.56 o 
  -4  -8   1     1301.42     1285.50     23.52 o 
  -3  -8   1     1074.00     1067.39     17.40 o 
  -2  -8   1     2189.68     2164.31     25.71 o 
  -1  -8   1      944.00      919.31     12.78 o 
   0  -8   1     1805.49     1726.48     23.59 o 
   1  -8   1     2453.73     2396.44     31.30 o 
   2  -8   1      382.40      383.46      7.81 o 
   3  -8   1      787.87      791.79     13.08 o 
   4  -8   1      639.77      659.72     12.16 o 
   5  -8   1       39.81       38.73      7.44 o 
  -9  -7   1      466.85      478.97     13.30 o 
  -8  -7   1      306.50      327.19      7.16 o 
  -7  -7   1       68.34       75.38      3.80 o 
  -6  -7   1      527.86      542.61      8.78 o 
  -5  -7   1      596.75      600.46      9.04 o 
  -4  -7   1       48.10       55.62      2.70 o 
  -3  -7   1      850.54      836.01     12.01 o 
  -2  -7   1       58.09       58.87      2.58 o 
  -1  -7   1      152.36      155.48      5.60 o 
   0  -7   1       58.88       46.87      1.94 o 
   1  -7   1      333.22      314.13      5.89 o 
   2  -7   1       81.41       93.75      3.82 o 
   3  -7   1      211.22      205.89      8.80 o 
   4  -7   1      298.35      313.23      7.66 o 
   5  -7   1      348.27      330.83     12.39 o 
   6  -7   1       51.97       49.53      5.20 o 
  -9  -6   1       58.01       56.11      3.64 o 
  -8  -6   1     1241.99     1220.32     21.43 o 
  -7  -6   1      101.79      111.38      5.12 o 
  -6  -6   1      961.69      955.78     12.57 o 
  -5  -6   1     1574.40     1541.51     17.52 o 
  -4  -6   1     1619.39     1573.56     28.64 o 
  -3  -6   1     2207.26     2132.21     20.63 o 
  -2  -6   1     7667.96     7804.57    113.87 o 
  -1  -6   1     1632.88     1636.40     13.86 o 
   0  -6   1      847.14      843.31      8.85 o 
   1  -6   1     3676.18     3662.04     31.23 o 
   2  -6   1     1574.10     1578.54     16.55 o 
   3  -6   1     1099.57     1071.32     15.74 o 
   4  -6   1      462.98      481.68      9.51 o 
   5  -6   1      210.47      216.36      6.58 o 
   6  -6   1      228.72      233.06      9.21 o 
 -10  -5   1      127.36      138.42      5.88 o 
  -9  -5   1       38.52       43.79      3.32 o 
  -8  -5   1       94.14      101.95      4.17 o 
  -7  -5   1      265.15      256.23      5.80 o 
  -6  -5   1      767.03      759.57     11.05 o 
  -5  -5   1      303.51      266.39      5.16 o 
  -4  -5   1       56.44       51.46      2.35 o 
  -3  -5   1      407.08      379.34      6.70 o 
  -2  -5   1      323.73      352.91      6.37 o 
  -1  -5   1      352.04      305.42      4.00 o 
   0  -5   1      314.16      351.01      4.50 o 
   1  -5   1       33.44       31.34      2.09 o 
   2  -5   1     1544.99     1568.48     16.04 o 
   3  -5   1      835.71      837.58     11.20 o 
   4  -5   1      173.75      188.56      4.81 o 
   5  -5   1     1049.11      999.90     19.90 o 
   6  -5   1      337.85      332.31     25.94 o 
   7  -5   1      531.75      541.95     18.51 o 
 -10  -4   1      129.71      120.65      9.87 o 
  -9  -4   1       17.63       21.60      5.44 o 
  -8  -4   1      363.38      363.31      6.52 o 
  -7  -4   1     1318.58     1287.01     16.26 o 
  -6  -4   1     4107.67     4137.55     36.43 o 
  -5  -4   1     1006.27     1029.39     12.71 o 
  -4  -4   1     4639.60     4781.42     36.09 o 
  -3  -4   1     2387.27     2459.46     19.29 o 
  -2  -4   1     8655.55     8602.94     85.28 o 
  -1  -4   1     6412.00     6180.51     62.68 o 
   0  -4   1     5468.78     5716.73     49.97 o 
   1  -4   1     6570.90     6419.45     51.87 o 
   2  -4   1     2128.62     2176.38     20.71 o 
   3  -4   1      880.84      868.08     10.00 o 
   4  -4   1     1761.30     1771.96     20.88 o 
   5  -4   1      721.36      697.73     12.55 o 
   6  -4   1       12.91       19.92      3.97 o 
   7  -4   1      271.88      270.27     10.24 o 
   8  -4   1       76.80       60.90      6.35 o 
 -10  -3   1      142.49      149.84      5.57 o 
  -9  -3   1       49.47       46.99      3.36 o 
  -8  -3   1      697.86      700.91     12.37 o 
  -7  -3   1        1.25        0.66      1.65 o 
  -6  -3   1       46.92       46.15      2.16 o 
  -5  -3   1      645.68      678.11      8.28 o 
  -4  -3   1     2022.86     2162.37     17.43 o 
  -3  -3   1       11.66       15.70      1.33 o 
  -2  -3   1      288.30      313.10      3.87 o 
  -1  -3   1     1440.78     1407.42     13.89 o 
   0  -3   1     1717.83     1735.80     16.30 o 
   1  -3   1       32.01       39.22      1.70 o 
   2  -3   1      488.08      371.24      4.89 o 
   3  -3   1      575.46      548.22      7.70 o 
   4  -3   1      838.67      820.68     10.20 o 
   5  -3   1     2366.84     2310.86     27.35 o 
   6  -3   1      209.34      229.24      6.93 o 
   7  -3   1      486.00      485.51     10.93 o 
   8  -3   1      778.04      774.08     18.82 o 
 -10  -2   1      225.51      227.12      7.93 o 
  -9  -2   1      129.56      129.99      4.86 o 
  -8  -2   1      517.05      524.91      8.87 o 
  -7  -2   1     1276.62     1287.26     13.86 o 
  -6  -2   1     1010.10     1024.98     10.64 o 
  -5  -2   1     3558.15     3577.05     27.81 o 
  -4  -2   1    19910.83    20706.55    191.17 o 
  -3  -2   1     2783.54     2761.18     21.12 o 
  -2  -2   1    12585.13    12247.42    122.39 o 
  -1  -2   1    12958.00    12552.74    485.98 o 
   0  -2   1     4484.59     4509.51     39.12 o 
   1  -2   1     9134.63     8968.69    119.66 o 
   2  -2   1    10857.03    11119.74     98.98 o 
   3  -2   1     2468.24     2476.51     23.86 o 
   4  -2   1     1563.59     1556.05     16.69 o 
   5  -2   1      514.28      499.72      8.50 o 
   6  -2   1       82.52       89.57      3.97 o 
   7  -2   1      529.04      529.69     16.68 o 
   8  -2   1        5.47        3.98      2.26 o 
   9  -2   1        0.06       -0.67      3.58 o 
  -9  -1   1       80.96       74.83      4.39 o 
  -8  -1   1      718.26      732.79     12.47 o 
  -7  -1   1      168.93      162.78      4.14 o 
  -6  -1   1      480.40      512.89      6.70 o 
  -5  -1   1      135.39      132.31      2.98 o 
  -4  -1   1      111.77      134.32      2.96 o 
  -3  -1   1       35.85       46.05      1.38 o 
  -2  -1   1    17500.66    16789.17    144.05 o 
  -1  -1   1      238.41      249.16      3.20 o 
   0  -1   1      276.06      266.89      4.71 o 
   1  -1   1      296.16      299.23      4.25 o 
   2  -1   1     1446.61     1389.96     13.38 o 
   3  -1   1     1207.73     1143.69     12.17 o 
   4  -1   1      305.05      255.46      4.96 o 
   5  -1   1     1707.72     1629.94     17.94 o 
   6  -1   1      618.49      601.15     10.02 o 
   7  -1   1      705.57      694.42     11.06 o 
   8  -1   1      603.40      617.93     10.96 o 
   9  -1   1      280.55      279.79      8.44 o 
  -9   0   1      202.40      201.56      7.48 o 
  -8   0   1      492.15      480.85      9.15 o 
  -7   0   1     1153.41     1183.32     17.84 o 
  -6   0   1     1285.51     1301.87     12.87 o 
  -5   0   1     2043.33     2054.05     17.95 o 
  -4   0   1     3394.05     3449.14     27.69 o 
  -3   0   1     3860.07     3716.64     29.16 o 
  -2   0   1    28131.98    25949.38    283.52 o 
  -1   0   1    16064.31    14367.21    123.26 o 
   0   0   1     1094.63     1131.38     11.59 o 
   1   0   1     1953.53     2019.19     17.00 o 
   2   0   1     5830.59     5824.96     49.77 o 
   3   0   1     2315.98     2240.34     18.49 o 
   4   0   1     1892.60     1917.40     17.61 o 
   5   0   1     1112.36     1039.59     11.03 o 
   6   0   1       14.00       15.01      1.73 o 
   7   0   1      101.03       95.27      3.66 o 
   8   0   1       17.97       14.77      2.57 o 
   9   0   1        0.04       -1.94      2.27 o 
  -9   1   1       30.85       29.01      4.42 o 
  -8   1   1      120.79      124.53      5.83 o 
  -7   1   1      272.65      265.44      6.47 o 
  -6   1   1      363.54      398.22      6.49 o 
  -5   1   1      102.22      100.11      2.66 o 
  -4   1   1      458.45      498.16      6.28 o 
  -3   1   1      235.10      236.76      3.50 o 
  -2   1   1       20.58       18.15      0.89 o 
  -1   1   1      984.82     1033.72      8.22 o 
   0   1   1      623.28      644.19      6.09 o 
   1   1   1      100.05       99.05      1.30 o 
   2   1   1      615.66      600.88      5.28 o 
   3   1   1     3633.19     3771.35     28.05 o 
   4   1   1     1012.95     1006.97      8.98 o 
   5   1   1     2587.14     2579.34     20.62 o 
   6   1   1     1538.46     1521.23     14.31 o 
   7   1   1      612.86      610.77      8.67 o 
   8   1   1      657.03      677.27     11.15 o 
   9   1   1      611.34      595.19     10.87 o 
  -9   2   1       67.69       67.67      6.37 o 
  -8   2   1      130.44      125.45      6.07 o 
  -7   2   1      701.53      678.83     15.17 o 
  -6   2   1     1826.78     1820.24     20.13 o 
  -5   2   1     1324.54     1327.46     15.71 o 
  -4   2   1     2680.52     2634.21     30.11 o 
  -3   2   1     3914.67     3875.54     36.08 o 
  -2   2   1     1869.69     1836.42     16.02 o 
  -1   2   1    12334.93    11461.17    162.13 o 
   0   2   1    13338.36    12135.27    101.88 o 
   1   2   1     2977.93     3016.14     29.26 o 
   2   2   1     2390.95     2412.37     18.30 o 
   3   2   1     2062.84     2019.07     15.92 o 
   4   2   1      774.04      760.03      7.38 o 
   5   2   1     1721.50     1678.35     14.30 o 
   6   2   1       14.85       17.57      1.48 o 
   7   2   1       42.31       39.41      3.09 o 
   8   2   1       90.65       88.98      3.95 o 
   9   2   1        2.17       -2.15      2.15 o 
  10   2   1       18.95        8.28      2.90 o 
  -8   3   1      132.38      131.28      6.35 o 
  -7   3   1      202.98      206.94     10.50 o 
  -6   3   1        4.16        5.33      2.00 o 
  -5   3   1       25.29       24.99      2.44 o 
  -4   3   1      459.33      482.66      7.97 o 
  -3   3   1      635.38      671.80      7.58 o 
  -2   3   1        4.55        5.56      1.57 o 
  -1   3   1       29.77       23.06      1.12 o 
   0   3   1     5543.04     5582.52     44.86 o 
   1   3   1     2638.85     2855.56     23.72 o 
   2   3   1       93.63       80.09      2.31 o 
   3   3   1     4688.84     4900.74     36.44 o 
   4   3   1     1257.04     1261.56     11.00 o 
   5   3   1     2700.77     2808.54     22.44 o 
   6   3   1     2398.04     2414.81     20.10 o 
   7   3   1      694.98      714.82      8.69 o 
   8   3   1      716.02      723.33     10.73 o 
   9   3   1      757.31      772.15     11.72 o 
  10   3   1      160.16      154.37      5.72 o 
  -8   4   1      246.76      233.18      8.39 o 
  -7   4   1      253.63      254.27      8.20 o 
  -6   4   1      945.27      914.15     16.04 o 
  -5   4   1      594.75      609.30     10.55 o 
  -4   4   1     2610.05     2666.07     33.76 o 
  -3   4   1     2895.90     2924.47     25.57 o 
  -2   4   1      695.42      652.59      7.65 o 
  -1   4   1     8621.01     8843.12     65.43 o 
   0   4   1     5999.97     6002.32     48.49 o 
   1   4   1     2240.95     2160.98     18.60 o 
   2   4   1     3386.21     3481.91     26.47 o 
   3   4   1     2425.27     2517.05     22.46 o 
   4   4   1      308.43      324.05      4.16 o 
   5   4   1     2076.75     2160.54     18.04 o 
   6   4   1       71.83       75.78      2.49 o 
   7   4   1       17.57       16.64      1.86 o 
   8   4   1       67.32       63.76      3.36 o 
   9   4   1        1.32       -1.93      1.93 o 
  10   4   1       18.25       16.02      2.88 o 
  -7   5   1      174.83      166.62      7.12 o 
  -6   5   1       99.65       97.65      5.27 o 
  -5   5   1       18.26       19.97      3.04 o 
  -4   5   1      120.82      109.77      3.79 o 
  -3   5   1      255.37      234.36      4.04 o 
  -2   5   1       33.11       31.66      1.56 o 
  -1   5   1       31.30       34.12      1.31 o 
   0   5   1     2808.94     2869.43     24.53 o 
   1   5   1     1350.08     1353.44     12.56 o 
   2   5   1      791.26      759.91      7.03 o 
   3   5   1     2803.00     2884.94     23.73 o 
   4   5   1     1467.06     1441.67     13.21 o 
   5   5   1     2208.05     2265.78     20.93 o 
   6   5   1     2478.80     2465.05     21.79 o 
   7   5   1      706.97      724.36     11.62 o 
   8   5   1      459.02      470.46      7.51 o 
   9   5   1      596.27      593.47     17.46 o 
  10   5   1      167.87      163.34      8.16 o 
  -7   6   1      129.55      122.72      7.22 o 
  -6   6   1      633.65      596.14     12.94 o 
  -5   6   1      226.65      227.48      7.38 o 
  -4   6   1      941.00      920.12     12.90 o 
  -3   6   1     1242.65     1221.49     13.87 o 
  -2   6   1      383.02      403.86      5.57 o 
  -1   6   1     1486.66     1483.72     14.24 o 
   0   6   1     2647.79     2483.51     21.93 o 
   1   6   1     1688.52     1720.04     15.86 o 
   2   6   1     1675.88     1693.71     15.69 o 
   3   6   1     1702.72     1702.13     13.73 o 
   4   6   1       57.49       63.12      2.06 o 
   5   6   1      659.78      677.64      7.77 o 
   6   6   1      167.94      167.35      3.81 o 
   7   6   1       27.64       26.13      2.57 o 
   8   6   1       27.59       24.37      2.70 o 
   9   6   1        0.06       -2.17      2.30 o 
  10   6   1       33.94       33.85      3.75 o 
  -6   7   1       32.70       31.17      4.17 o 
  -5   7   1       11.17       12.00      3.17 o 
  -4   7   1       43.38       39.80      5.88 o 
  -3   7   1      126.77      111.72      3.91 o 
  -2   7   1      247.66      254.57      5.12 o 
  -1   7   1       36.36       35.65      3.32 o 
   0   7   1     1543.67     1497.41     14.58 o 
   1   7   1     3032.91     2982.63     26.23 o 
   2   7   1     1743.71     1726.24     16.31 o 
   3   7   1     1821.32     1782.55     16.90 o 
   4   7   1     1465.65     1464.92     16.81 o 
   5   7   1      765.57      782.14     10.83 o 
   6   7   1     2329.71     2345.39     25.47 o 
   7   7   1     1478.81     1483.67     19.49 o 
   8   7   1      433.12      448.50      9.85 o 
   9   7   1      375.00      403.99     12.44 o 
  -5   8   1      216.21      207.59      7.78 o 
  -4   8   1      321.51      300.33      8.58 o 
  -3   8   1      777.79      778.89     22.75 o 
  -2   8   1      608.61      622.39      9.10 o 
  -1   8   1      340.35      347.68      6.17 o 
   0   8   1     1259.93     1303.21     12.31 o 
   1   8   1      283.72      289.34      6.20 o 
   2   8   1      620.11      605.28      8.72 o 
   3   8   1     1894.91     1948.55     21.23 o 
   4   8   1      298.29      303.09      5.99 o 
   5   8   1      403.43      390.39      7.17 o 
   6   8   1      162.91      157.91      5.18 o 
   7   8   1       17.08       12.88      2.28 o 
   8   8   1        6.77        3.62      2.41 o 
   9   8   1       48.48       45.19      3.56 o 
  -4   9   1        0.26       -3.60      3.60 o 
  -3   9   1       96.06      102.47      5.23 o 
  -2   9   1      483.31      492.21      8.72 o 
  -1   9   1      193.88      177.32      7.39 o 
   0   9   1      229.36      218.30      5.53 o 
   1   9   1     1351.71     1362.95     18.50 o 
   2   9   1     1391.89     1365.96     16.23 o 
   3   9   1     2292.88     2314.62     24.86 o 
   4   9   1     2120.07     2091.72     30.75 o 
   5   9   1      320.50      323.19      6.71 o 
   6   9   1      824.69      824.36     12.81 o 
   7   9   1      773.16      773.49     11.90 o 
   8   9   1      337.36      346.22      7.68 o 
   9   9   1      457.37      464.49     11.78 o 
  -3  10   1      549.31      531.73     18.18 o 
  -2  10   1      467.97      446.80     15.53 o 
  -1  10   1      167.84      182.19      5.77 o 
   0  10   1     1347.31     1339.59     19.64 o 
   1  10   1      593.91      601.08      8.79 o 
   2  10   1      126.43      128.09      4.07 o 
   3  10   1      327.19      331.83      6.62 o 
   4  10   1      196.35      199.13      5.26 o 
   5  10   1      381.92      391.94      7.58 o 
   6  10   1      507.32      493.34      8.99 o 
   7  10   1        5.04        1.84      2.11 o 
   8  10   1        7.95        7.54      2.44 o 
  -2  11   1      222.62      221.75     10.91 o 
  -1  11   1      169.09      175.48      9.25 o 
   0  11   1       75.03       72.18      4.42 o 
   1  11   1      761.31      761.48     16.92 o 
   2  11   1      210.76      195.78      7.30 o 
   3  11   1      280.68      273.09      9.25 o 
   4  11   1     1214.75     1215.63     18.65 o 
   5  11   1      635.27      635.52     12.19 o 
   6  11   1      519.95      512.31      9.91 o 
   7  11   1      390.02      401.68      9.32 o 
   0  12   1      319.37      305.69     12.23 o 
   1  12   1      312.70      321.41      8.56 o 
   2  12   1      114.73      120.54      9.72 o 
   3  12   1      319.00      329.82      6.94 o 
   4  12   1       46.29       42.94      3.50 o 
   5  12   1       18.53       14.23      2.80 o 
   6  12   1      111.16      117.23      6.26 o 
  -6 -11   2        3.24       -5.06      6.19 o 
  -5 -11   2        5.02        4.09      3.16 o 
  -4 -11   2       69.30       65.91      6.43 o 
  -3 -11   2      124.58      131.06      8.03 o 
  -2 -11   2        8.88        8.59      3.84 o 
  -1 -11   2       11.91       14.40      3.90 o 
   0 -11   2      326.44      364.18     15.86 o 
   1 -11   2       98.36      125.91      9.91 o 
  -7 -10   2      147.67      154.92      6.87 o 
  -6 -10   2      542.61      529.93     13.95 o 
  -5 -10   2      389.06      397.49     16.26 o 
  -4 -10   2      980.01      963.62     19.10 o 
  -3 -10   2      935.00      914.19     23.78 o 
  -2 -10   2      261.99      271.54     10.56 o 
  -1 -10   2     1435.90     1424.59     28.50 o 
   0 -10   2      644.34      697.30     22.47 o 
   1 -10   2      173.33      165.57     10.24 o 
   2 -10   2      736.00      788.18     25.12 o 
  -8  -9   2        9.10       11.93      2.56 o 
  -7  -9   2      298.82      291.76      9.92 o 
  -6  -9   2       99.44       91.24      6.50 o 
  -5  -9   2        0.26        0.03      2.29 o 
  -4  -9   2       50.77       48.38      2.66 o 
  -3  -9   2      122.14      121.90      3.68 o 
  -2  -9   2        7.89        6.17      4.80 o 
  -1  -9   2        4.67        0.79      2.73 o 
   0  -9   2      473.40      492.51     19.17 o 
   1  -9   2      214.92      240.92     11.57 o 
   2  -9   2      122.81      118.31      8.59 o 
   3  -9   2      522.71      556.52     19.83 o 
  -9  -8   2      200.99      200.09      6.97 o 
  -8  -8   2      149.71      140.23      5.10 o 
  -7  -8   2      433.56      420.85      8.62 o 
  -6  -8   2     1690.17     1669.44     26.86 o 
  -5  -8   2      531.18      517.78      9.16 o 
  -4  -8   2      916.61      880.15     12.88 o 
  -3  -8   2     1708.61     1668.27     20.82 o 
  -2  -8   2      833.46      819.39     11.78 o 
  -1  -8   2     1653.73     1589.76     19.36 o 
   0  -8   2     1186.71     1189.02     23.26 o 
   1  -8   2      414.73      424.66     14.87 o 
   2  -8   2      643.89      634.84     20.16 o 
   3  -8   2      464.40      467.29     17.18 o 
   4  -8   2      106.99      101.77      7.27 o 
   5  -8   2      218.93      224.06     14.54 o 
  -9  -7   2       15.94       22.76      2.97 o 
  -8  -7   2      127.21      119.91      4.88 o 
  -7  -7   2       80.01       83.14      4.15 o 
  -6  -7   2       17.45       18.79      2.27 o 
  -5  -7   2        6.37        6.86      1.52 o 
  -4  -7   2      428.15      400.24      8.63 o 
  -3  -7   2      114.07      106.27      4.29 o 
  -2  -7   2      386.96      393.95      9.73 o 
  -1  -7   2       60.62       55.41      3.01 o 
   0  -7   2      347.79      333.65      8.16 o 
   1  -7   2     1161.01     1113.48     13.65 o 
   2  -7   2      618.15      569.27      9.44 o 
   3  -7   2     1049.78     1051.30     15.40 o 
   4  -7   2      670.96      693.02     11.66 o 
   5  -7   2      271.06      281.82     16.85 o 
   6  -7   2      467.39      524.79     22.47 o 
  -9  -6   2      239.71      249.57      7.04 o 
  -8  -6   2      475.62      475.44      9.47 o 
  -7  -6   2      503.87      509.72      9.52 o 
  -6  -6   2     1374.86     1357.04     18.18 o 
  -5  -6   2     1902.41     1921.72     23.51 o 
  -4  -6   2     3217.24     3277.55     36.63 o 
  -3  -6   2     3807.00     3662.62     41.31 o 
  -2  -6   2      887.93      849.27      8.23 o 
  -1  -6   2     1371.13     1294.84     13.67 o 
   0  -6   2     4708.42     4581.41     47.23 o 
   1  -6   2     1398.70     1410.97     16.14 o 
   2  -6   2      410.25      426.61      7.63 o 
   3  -6   2      988.97      964.53     14.26 o 
   4  -6   2      326.69      326.88      7.38 o 
   5  -6   2      379.09      352.48     11.42 o 
   6  -6   2      215.53      197.25      7.51 o 
  -9  -5   2      188.13      179.75      7.20 o 
  -8  -5   2      432.58      413.18      7.86 o 
  -7  -5   2       38.04       47.29      4.99 o 
  -6  -5   2      482.22      468.65      7.59 o 
  -5  -5   2       82.11       77.22      2.88 o 
  -4  -5   2       22.16       29.91      2.15 o 
  -3  -5   2       36.09       31.28      1.66 o 
  -2  -5   2       91.67       65.09      1.71 o 
  -1  -5   2        2.49       10.31      4.05 o 
   0  -5   2      569.37      538.29      5.72 o 
   1  -5   2     3345.50     3327.50     26.29 o 
   2  -5   2      445.62      441.04      6.71 o 
   3  -5   2     1211.14     1171.99     16.29 o 
   4  -5   2     2154.87     2077.61     27.00 o 
   5  -5   2      670.76      666.66     11.83 o 
   6  -5   2      752.58      744.66     16.28 o 
   7  -5   2      328.18      345.34     10.76 o 
  -9  -4   2      789.50      759.67     13.09 o 
  -8  -4   2     1794.43     1761.26     20.50 o 
  -7  -4   2      761.15      738.01      9.37 o 
  -6  -4   2     1301.72     1311.40     13.61 o 
  -5  -4   2     2692.38     2662.44     23.80 o 
  -4  -4   2     1833.75     1796.97     14.88 o 
  -3  -4   2     7742.42     7483.59     58.13 o 
  -2  -4   2     4914.78     4958.82     39.02 o 
  -1  -4   2     2155.04     2058.00     20.78 o 
   0  -4   2     4644.22     4319.13     43.77 o 
   1  -4   2     1603.08     1540.23     13.70 o 
   2  -4   2     1006.37      972.39     11.50 o 
   3  -4   2     1917.30     1880.44     22.45 o 
   4  -4   2      124.33      130.73      4.01 o 
   5  -4   2       87.26       82.68      5.16 o 
   6  -4   2      592.39      571.76     13.81 o 
   7  -4   2       57.41       41.32      4.83 o 
   8  -4   2       10.63        9.45      4.63 o 
  -9  -3   2       90.39       90.52      4.17 o 
  -8  -3   2        0.40        1.12      1.74 o 
  -7  -3   2      135.88      136.45      4.31 o 
  -6  -3   2     1787.04     1858.05     17.98 o 
  -5  -3   2        2.66        4.98      1.34 o 
  -4  -3   2      319.69      356.63      6.81 o 
  -3  -3   2       83.44       89.12      2.48 o 
  -2  -3   2     1166.75     1083.43      9.12 o 
  -1  -3   2      123.28      121.65      3.12 o 
   0  -3   2       60.06       83.23      3.73 o 
   1  -3   2     2476.74     2309.89     24.00 o 
   2  -3   2     1446.95     1363.69     13.29 o 
   3  -3   2     2351.01     2408.45     23.51 o 
   4  -3   2     2351.03     2363.33     23.78 o 
   5  -3   2      685.92      694.09     12.59 o 
   6  -3   2     1238.49     1222.32     22.71 o 
   7  -3   2     1309.84     1284.40     24.65 o 
   8  -3   2      207.54      199.55     14.87 o 
  -9  -2   2      360.53      360.98     11.73 o 
  -8  -2   2      398.12      414.98     10.83 o 
  -7  -2   2     1177.72     1181.07     13.79 o 
  -6  -2   2     2825.04     2957.19     25.22 o 
  -5  -2   2     3843.79     3732.88     28.94 o 
  -4  -2   2      519.90      447.07      5.07 o 
  -3  -2   2     5966.05     5905.77     48.06 o 
  -2  -2   2     2945.03     2784.01     21.97 o 
  -1  -2   2     1845.67     1839.56     16.60 o 
   0  -2   2     4491.30     4348.25     51.99 o 
   1  -2   2     3930.30     3949.02     35.76 o 
   2  -2   2      616.97      584.15      6.63 o 
   3  -2   2      893.68      828.91      9.39 o 
   4  -2   2      182.10      158.53      4.02 o 
   5  -2   2       19.56       19.60      2.07 o 
   6  -2   2      250.86      224.30      8.59 o 
   7  -2   2        8.18        9.84      3.48 o 
   8  -2   2        0.12       -0.37      3.65 o 
   9  -2   2       26.63       26.42      5.08 o 
  -9  -1   2      136.38      152.35      6.45 o 
  -8  -1   2       93.12       96.28      4.06 o 
  -7  -1   2       10.79       10.77      2.44 o 
  -6  -1   2        7.89        7.76      1.40 o 
  -5  -1   2        3.51        0.91      0.94 o 
  -4  -1   2      421.80      494.11      8.21 o 
  -3  -1   2      144.01      146.48      2.21 o 
  -2  -1   2     1614.81     1631.43     12.25 o 
  -1  -1   2     5096.60     5107.82     63.33 o 
   0  -1   2      115.25      122.28      1.82 o 
   1  -1   2     5173.87     5102.25     46.81 o 
   2  -1   2     4224.85     4313.84     43.83 o 
   3  -1   2     3047.05     3206.42     27.64 o 
   4  -1   2     3730.82     3744.77     35.76 o 
   5  -1   2     1897.13     1905.21     20.15 o 
   6  -1   2     1272.81     1284.23     17.03 o 
   7  -1   2     1787.22     1756.59     30.14 o 
   8  -1   2      516.77      494.31     11.14 o 
   9  -1   2      465.21      450.98     12.67 o 
  -9   0   2      188.36      178.38      7.04 o 
  -8   0   2      470.51      473.10     11.03 o 
  -7   0   2      909.68      931.50     12.35 o 
  -6   0   2      624.97      631.13      7.67 o 
  -5   0   2     3474.52     3467.23     28.49 o 
  -4   0   2     2233.49     2314.63     19.38 o 
  -3   0   2     6442.05     6706.39     51.38 o 
  -2   0   2     3634.66     3587.27     27.77 o 
  -1   0   2     1610.26     1585.90     14.86 o 
   0   0   2     1248.99     1265.05     12.98 o 
   1   0   2     9592.59     9094.63     82.04 o 
   2   0   2      707.79      751.97      8.72 o 
   3   0   2     1000.69     1061.16     10.49 o 
   4   0   2      733.58      761.73      8.49 o 
   5   0   2        0.52        1.52      1.09 o 
   6   0   2      100.26      102.75      3.56 o 
   7   0   2        3.29        1.25      1.76 o 
   8   0   2       20.91       26.23      4.15 o 
   9   0   2        7.12        2.38      2.51 o 
  -9   1   2       65.99       59.82      4.93 o 
  -8   1   2       90.11       83.84      5.03 o 
  -7   1   2        0.08       -2.20      2.37 o 
  -6   1   2        1.90        2.91      1.27 o 
  -5   1   2        0.05        1.58      1.02 o 
  -4   1   2      668.91      694.00      7.30 o 
  -3   1   2        7.25        9.63      0.82 o 
  -2   1   2     1570.06     1518.64     12.36 o 
  -1   1   2     6126.91     6213.90     54.44 o 
   0   1   2      534.94      546.71      6.97 o 
   1   1   2     7354.78     6657.77    101.83 o 
   2   1   2     5719.85     5872.19     46.39 o 
   3   1   2     3085.90     3071.55     24.92 o 
   4   1   2     5586.00     5555.97     44.25 o 
   5   1   2     3782.51     3722.70     28.60 o 
   6   1   2      855.27      844.38     10.07 o 
   7   1   2     1684.53     1656.41     17.45 o 
   8   1   2      949.71      934.29     17.03 o 
   9   1   2      478.17      459.17      9.35 o 
  -9   2   2       55.11       53.24      4.87 o 
  -8   2   2      496.20      498.65     11.60 o 
  -7   2   2      620.65      627.69     12.49 o 
  -6   2   2      499.64      513.37      9.02 o 
  -5   2   2     2738.01     2776.91     23.69 o 
  -4   2   2     1668.29     1623.70     16.88 o 
  -3   2   2     3384.02     3355.24     28.78 o 
  -2   2   2     6334.35     6331.00     57.04 o 
  -1   2   2     4065.38     4237.48     34.18 o 
   0   2   2     1298.02     1311.76     11.01 o 
   1   2   2     9218.66     9076.35    215.23 o 
   2   2   2     1503.99     1508.14     19.82 o 
   3   2   2     1939.99     2091.21     16.41 o 
   4   2   2      800.31      816.14      7.70 o 
   5   2   2       51.32       57.19      2.47 o 
   6   2   2       36.51       40.18      1.94 o 
   7   2   2      110.32      106.87      3.56 o 
   8   2   2      120.48      124.33      4.41 o 
   9   2   2       71.06       67.57      4.00 o 
  10   2   2       10.08        9.00      2.85 o 
  -8   3   2       67.66       72.94      5.10 o 
  -7   3   2        2.42        2.34      2.54 o 
  -6   3   2        2.92        2.96      2.26 o 
  -5   3   2        4.57        6.75      1.69 o 
  -4   3   2      988.24      985.73     11.76 o 
  -3   3   2        8.53        4.48      1.51 o 
  -2   3   2      483.46      480.13      5.83 o 
  -1   3   2     3961.14     4067.86     36.31 o 
   0   3   2     2732.35     2876.75     25.85 o 
   1   3   2     3961.95     4005.47     29.79 o 
   2   3   2     4664.99     4752.63     38.74 o 
   3   3   2     2648.78     2672.19     21.75 o 
   4   3   2     3499.53     3577.38     27.46 o 
   5   3   2     3492.98     3477.31     27.20 o 
   6   3   2      800.21      765.64      8.22 o 
   7   3   2     1662.85     1659.85     15.92 o 
   8   3   2     1001.74      998.55     21.51 o 
   9   3   2      260.98      255.34     10.06 o 
  10   3   2      309.01      303.38      7.77 o 
  -8   4   2      224.70      238.55     10.22 o 
  -7   4   2      225.54      232.03      7.83 o 
  -6   4   2      227.41      226.07      7.32 o 
  -5   4   2      921.62      916.35     21.87 o 
  -4   4   2     1155.72     1134.82     13.28 o 
  -3   4   2     1404.82     1415.58     14.78 o 
  -2   4   2     4716.35     4653.43     42.08 o 
  -1   4   2     3669.02     3688.20     33.42 o 
   0   4   2        9.77        6.13      0.61 o 
   1   4   2     1884.62     1903.05     15.00 o 
   2   4   2     1731.72     1849.49     16.74 o 
   3   4   2     1188.97     1295.64     12.38 o 
   4   4   2     1169.76     1184.10     11.17 o 
   5   4   2       11.29       16.79      2.26 o 
   6   4   2       61.64       69.42      3.05 o 
   7   4   2        6.44        6.88      1.48 o 
   8   4   2      156.74      155.66      4.66 o 
   9   4   2       82.51       74.40      4.09 o 
  10   4   2       69.52       59.18      4.02 o 
  -7   5   2        4.75       -0.02      2.77 o 
  -6   5   2        5.66        7.73      2.89 o 
  -5   5   2       18.98       15.69      2.87 o 
  -4   5   2     1153.35     1126.55     36.91 o 
  -3   5   2      748.63      764.49      9.41 o 
  -2   5   2      952.87     1011.29     11.20 o 
  -1   5   2     3405.16     3333.66     28.27 o 
   0   5   2     2060.20     2077.92     18.29 o 
   1   5   2     1653.88     1634.25     14.72 o 
   2   5   2     7249.38     7576.09     56.09 o 
   3   5   2     4899.35     5026.05     47.35 o 
   4   5   2     2726.64     2831.15     23.70 o 
   5   5   2     3657.94     3665.06     30.27 o 
   6   5   2      775.85      768.69      8.43 o 
   7   5   2     1051.58     1071.67     11.66 o 
   8   5   2     1011.88     1018.01     12.27 o 
   9   5   2      362.08      364.84      8.63 o 
  10   5   2      306.90      299.05     11.73 o 
  -7   6   2      233.15      226.79      8.43 o 
  -6   6   2      312.09      314.81      9.22 o 
  -5   6   2      408.69      404.41     21.99 o 
  -4   6   2      632.67      636.15     12.14 o 
  -3   6   2      213.55      223.44      4.70 o 
  -2   6   2     2160.99     2078.45     19.16 o 
  -1   6   2     4196.75     4194.15     32.72 o 
   0   6   2     1138.77     1135.73     11.31 o 
   1   6   2     2061.72     2059.40     18.56 o 
   2   6   2      491.40      486.75      5.94 o 
   3   6   2       55.17       50.57      1.53 o 
   4   6   2     1337.91     1396.07     14.16 o 
   5   6   2      258.42      264.61      4.36 o 
   6   6   2       11.37       11.54      1.77 o 
   7   6   2        0.06       -0.11      1.29 o 
   8   6   2       51.64       54.02      3.38 o 
   9   6   2      118.70      119.38      5.20 o 
  10   6   2       81.93       72.15      4.94 o 
  -6   7   2       83.15       85.15      5.57 o 
  -5   7   2       28.38       15.89      3.46 o 
  -4   7   2      209.10      201.07      6.87 o 
  -3   7   2      506.55      491.79      9.13 o 
  -2   7   2      825.30      826.90     10.51 o 
  -1   7   2     3048.75     3048.48     24.92 o 
   0   7   2     3134.93     3159.65     27.77 o 
   1   7   2      933.73      940.39     10.07 o 
   2   7   2     1850.07     1815.19     17.07 o 
   3   7   2     1751.61     1793.64     17.06 o 
   4   7   2     1830.63     1898.38     15.64 o 
   5   7   2     4178.84     4277.92     42.00 o 
   6   7   2      916.79      971.15     17.44 o 
   7   7   2      430.33      440.43      8.15 o 
   8   7   2      471.42      479.18      8.85 o 
   9   7   2      334.90      356.49      7.87 o 
  -5   8   2      274.91      271.80      8.89 o 
  -4   8   2     1068.25     1078.27     18.43 o 
  -3   8   2      386.56      394.55      9.37 o 
  -2   8   2      382.45      379.49     11.59 o 
  -1   8   2     1197.04     1212.55     14.04 o 
   0   8   2      860.93      850.60      9.81 o 
   1   8   2     1681.54     1692.62     16.54 o 
   2   8   2     1578.67     1636.80     16.06 o 
   3   8   2      162.51      174.36      4.34 o 
   4   8   2      101.01      108.89      3.64 o 
   5   8   2       73.84       71.67      3.28 o 
   6   8   2       23.34       18.09      2.27 o 
   7   8   2        7.80        4.76      2.12 o 
   8   8   2        4.04        5.72      2.65 o 
   9   8   2      135.56      137.32      5.21 o 
  -4   9   2      116.38      115.42      6.02 o 
  -3   9   2      381.37      378.37     12.16 o 
  -2   9   2       27.17       30.31      3.40 o 
  -1   9   2      261.29      268.76      7.15 o 
   0   9   2     1971.08     1974.68     17.72 o 
   1   9   2     1196.54     1194.78     14.47 o 
   2   9   2     1327.71     1317.84     15.69 o 
   3   9   2     1006.05     1032.60     13.21 o 
   4   9   2      108.10      105.80      4.93 o 
   5   9   2     1283.50     1285.23     25.15 o 
   6   9   2      960.92      942.49     13.21 o 
   7   9   2      415.52      416.81      8.25 o 
   8   9   2      290.94      317.92      7.39 o 
   9   9   2      234.13      262.81     12.31 o 
  -3  10   2      205.77      202.96      8.65 o 
  -2  10   2      229.82      218.23      9.58 o 
  -1  10   2      815.26      832.10     15.75 o 
   0  10   2      133.03      127.60      4.48 o 
   1  10   2       14.16       14.71      2.66 o 
   2  10   2      479.76      494.85      8.25 o 
   3  10   2      182.63      183.63      4.84 o 
   4  10   2       88.19       94.03      3.79 o 
   5  10   2      161.49      158.08      5.01 o 
   6  10   2      244.92      246.89      6.10 o 
   7  10   2       52.44       46.56      3.32 o 
   8  10   2        1.00       -2.11      2.11 o 
  -2  11   2      112.27      110.55      6.75 o 
  -1  11   2      123.43      132.00     11.40 o 
   0  11   2      597.41      586.65     14.21 o 
   1  11   2      174.55      169.33      5.34 o 
   2  11   2      626.03      626.05      9.95 o 
   3  11   2     1381.41     1370.24     17.17 o 
   4  11   2      264.89      260.79      6.98 o 
   5  11   2      508.79      504.24      9.07 o 
   6  11   2      327.12      340.05      7.43 o 
   7  11   2      166.59      168.93      5.52 o 
   0  12   2      183.01      183.45      7.93 o 
   1  12   2       26.75       25.55      4.00 o 
   2  12   2      107.94      110.54      6.53 o 
   3  12   2        0.12       -1.23      1.96 o 
   4  12   2       15.94       11.95      2.45 o 
   5  12   2      123.27      130.54      6.94 o 
   6  12   2       13.46        8.54      2.43 o 
  -5 -11   3        0.00       -5.33      5.83 o 
  -4 -11   3      118.57      125.48      8.11 o 
  -3 -11   3        1.14       -0.17      3.05 o 
  -2 -11   3      114.18      124.19      8.06 o 
  -1 -11   3      320.16      338.41     15.53 o 
   0 -11   3       34.44       33.05      5.95 o 
  -7 -10   3      325.03      333.06     23.46 o 
  -6 -10   3      300.24      296.44     10.51 o 
  -5 -10   3      596.61      609.29     14.90 o 
  -4 -10   3      382.25      390.27     16.44 o 
  -3 -10   3      303.25      312.83     11.73 o 
  -2 -10   3     1057.57     1038.48     23.18 o 
  -1 -10   3      489.54      492.95     14.42 o 
   0 -10   3      177.99      175.81     10.58 o 
   1 -10   3      472.24      481.17     18.51 o 
   2 -10   3       65.20       55.85      7.27 o 
  -8  -9   3      167.27      117.98     19.83 o 
  -7  -9   3        0.02       -2.91      2.91 o 
  -6  -9   3       10.60       11.37      3.86 o 
  -5  -9   3        2.04        1.41      3.76 o 
  -4  -9   3      117.78      130.88      6.58 o 
  -3  -9   3       90.97       99.97      5.77 o 
  -2  -9   3      268.58      268.05     12.89 o 
  -1  -9   3     1048.06     1032.75     34.20 o 
   0  -9   3      468.08      479.60     13.58 o 
   1  -9   3      213.17      228.36     11.57 o 
   2  -9   3      822.56      865.84     26.44 o 
   3  -9   3      279.50      301.39     14.54 o 
  -8  -8   3      482.83      480.61     13.45 o 
  -7  -8   3      656.20      644.73     15.47 o 
  -6  -8   3      316.08      301.35      9.92 o 
  -5  -8   3      683.13      658.31     15.11 o 
  -4  -8   3     1474.43     1430.66     24.11 o 
  -3  -8   3      568.40      569.28     12.89 o 
  -2  -8   3     1175.74     1188.60     22.09 o 
  -1  -8   3     1200.91     1203.54     23.88 o 
   0  -8   3      584.17      553.37     28.09 o 
   1  -8   3     1084.49     1008.28     27.76 o 
   2  -8   3      554.99      527.77     18.51 o 
   3  -8   3       46.35       38.34      5.95 o 
   4  -8   3      215.66      223.73     12.56 o 
  -9  -7   3        0.24       -4.21      4.79 o 
  -8  -7   3       67.60       67.84      3.91 o 
  -7  -7   3       13.28        9.59      2.19 o 
  -6  -7   3       15.08       13.65      3.99 o 
  -5  -7   3       19.11       16.54      1.67 o 
  -4  -7   3      323.77      299.63      8.83 o 
  -3  -7   3      559.80      525.71     11.80 o 
  -2  -7   3       30.72       31.72      3.38 o 
  -1  -7   3     1151.85     1081.35     26.34 o 
   0  -7   3     2011.64     1890.23     32.32 o 
   1  -7   3      880.41      850.48     19.83 o 
   2  -7   3     1129.72     1113.04     29.41 o 
   3  -7   3      448.39      502.21     12.39 o 
   4  -7   3      403.07      429.42     12.02 o 
   5  -7   3      766.62      787.67     21.48 o 
  -9  -6   3      235.46      253.69     14.12 o 
  -8  -6   3      235.78      248.71     10.21 o 
  -7  -6   3     1178.70     1180.42     16.70 o 
  -6  -6   3     1068.05     1030.97     16.81 o 
  -5  -6   3     1155.17     1103.48     14.91 o 
  -4  -6   3     1824.49     1719.36     26.12 o 
  -3  -6   3      416.51      383.57      9.34 o 
  -2  -6   3     1728.15     1600.97     22.37 o 
  -1  -6   3     3040.29     2919.21     41.88 o 
   0  -6   3      366.45      359.31      6.33 o 
   1  -6   3      388.71      362.36      7.67 o 
   2  -6   3     1451.33     1417.75     46.27 o 
   3  -6   3      420.08      361.41      9.93 o 
   4  -6   3      256.73      238.53      9.58 o 
   5  -6   3       17.85       14.83      6.94 o 
   6  -6   3        4.61       -2.97      5.29 o 
  -9  -5   3       26.94       23.35      4.87 o 
  -8  -5   3       93.34       96.07      4.26 o 
  -7  -5   3        2.71        0.94      1.68 o 
  -6  -5   3       16.54       13.68      1.96 o 
  -5  -5   3        1.51        1.12      1.28 o 
  -4  -5   3       76.51       65.64      2.50 o 
  -3  -5   3      706.93      692.12     11.16 o 
  -2  -5   3      128.67      131.50      4.17 o 
  -1  -5   3     1823.73     1749.81     21.70 o 
   0  -5   3     3252.48     3218.25     33.76 o 
   1  -5   3      886.08      879.33     11.17 o 
   2  -5   3     2489.60     2457.89     36.89 o 
   3  -5   3     3013.55     3016.11     45.31 o 
   4  -5   3      371.71      373.56     10.38 o 
   5  -5   3      667.13      685.84     19.17 o 
   6  -5   3      473.08      493.40     20.16 o 
   7  -5   3      244.31      231.99     14.87 o 
  -9  -4   3      408.91      421.67     15.93 o 
  -8  -4   3       87.62       95.23      5.87 o 
  -7  -4   3      717.77      751.50     11.81 o 
  -6  -4   3      908.36      866.94     20.99 o 
  -5  -4   3     1362.01     1354.29     14.70 o 
  -4  -4   3     2703.90     2553.95     18.89 o 
  -3  -4   3      954.07      941.30     10.65 o 
  -2  -4   3     1008.56      973.34     13.30 o 
  -1  -4   3     2673.74     2482.42     28.58 o 
   0  -4   3      786.43      763.05     10.06 o 
   1  -4   3      314.54      313.57      5.21 o 
   2  -4   3      811.46      794.32     11.70 o 
   3  -4   3        2.02        2.97      3.30 o 
   4  -4   3      112.96       97.76      6.94 o 
   5  -4   3      596.14      567.09     19.83 o 
   6  -4   3       72.60       67.42      8.59 o 
   7  -4   3      113.61      105.42     10.58 o 
  -9  -3   3        6.42        3.43      4.41 o 
  -8  -3   3      115.72      118.34      5.64 o 
  -7  -3   3       82.44       73.29      2.98 o 
  -6  -3   3       98.97      107.22      3.55 o 
  -5  -3   3      268.26      265.16      4.15 o 
  -4  -3   3      139.01      149.91      2.40 o 
  -3  -3   3     2295.72     2230.53     19.09 o 
  -2  -3   3      851.57      845.15     10.37 o 
  -1  -3   3     1787.73     1727.99     15.35 o 
   0  -3   3     6694.41     6394.72     63.31 o 
   1  -3   3     3193.24     3289.62     33.57 o 
   2  -3   3     4501.24     4542.94     46.79 o 
   3  -3   3     4318.02     4400.08     54.08 o 
   4  -3   3     1249.62     1290.39     15.75 o 
   5  -3   3     3184.84     3125.55     46.24 o 
   6  -3   3     1229.08     1250.33     22.29 o 
   7  -3   3      177.71      163.36      7.11 o 
   8  -3   3      249.04      255.98     12.72 o 
  -9  -2   3      406.63      420.49      9.47 o 
  -8  -2   3      372.46      386.76      6.68 o 
  -7  -2   3     1064.81     1095.58     18.67 o 
  -6  -2   3      914.07      903.74     12.17 o 
  -5  -2   3      699.66      711.84      7.79 o 
  -4  -2   3     3107.35     3087.08     23.23 o 
  -3  -2   3     2940.49     2949.27     23.66 o 
  -2  -2   3      580.21      608.33      6.62 o 
  -1  -2   3     2787.90     2697.58     30.40 o 
   0  -2   3     4674.08     4634.11     42.58 o 
   1  -2   3      477.22      490.09      5.66 o 
   2  -2   3      749.15      693.54     10.36 o 
   3  -2   3       38.37       46.99      2.09 o 
   4  -2   3       13.09       19.64      1.34 o 
   5  -2   3      239.08      238.36      6.12 o 
   6  -2   3      147.73      136.90      6.03 o 
   7  -2   3        2.28        2.55      2.78 o 
   8  -2   3       21.90       26.30      4.03 o 
  -9  -1   3        3.72        5.33      2.89 o 
  -8  -1   3        8.45       10.53      2.73 o 
  -7  -1   3        0.36        0.90      1.78 o 
  -6  -1   3      103.08       98.24      3.04 o 
  -5  -1   3      230.44      205.67      5.30 o 
  -4  -1   3      268.85      240.23      3.57 o 
  -3  -1   3     5604.22     5603.07     40.17 o 
  -2  -1   3     1199.39     1176.72     13.62 o 
  -1  -1   3      981.64      973.59      8.29 o 
   0  -1   3     9437.79     9710.55     85.95 o 
   1  -1   3     7474.73     7867.36     71.59 o 
   2  -1   3     4315.10     4369.51     45.59 o 
   3  -1   3     4618.83     4472.99     41.70 o 
   4  -1   3     2975.64     2962.37     31.38 o 
   5  -1   3     2582.78     2544.19     33.32 o 
   6  -1   3     1876.92     1851.11     30.23 o 
   7  -1   3     1074.89     1045.21     23.13 o 
   8  -1   3      386.70      397.43     11.75 o 
   9  -1   3      280.74      277.52      8.50 o 
  -9   0   3      362.28      371.03      9.89 o 
  -8   0   3      342.85      349.07     13.07 o 
  -7   0   3      705.82      730.08      9.43 o 
  -6   0   3     1163.02     1202.37     15.99 o 
  -5   0   3     1315.19     1312.36     12.48 o 
  -4   0   3     2945.27     2969.16     24.31 o 
  -3   0   3     3648.03     3519.47     26.27 o 
  -2   0   3     1636.77     1549.07     12.53 o 
  -1   0   3     3014.54     3057.94     29.57 o 
   0   0   3     6289.11     6407.81     62.84 o 
   1   0   3       13.16       13.88      1.06 o 
   2   0   3     1595.31     1602.89     16.26 o 
   3   0   3      520.90      498.62      5.52 o 
   4   0   3      206.71      228.73      3.28 o 
   5   0   3       28.91       30.35      2.57 o 
   6   0   3       11.44       11.21      2.16 o 
   7   0   3      110.92      104.65      5.93 o 
   8   0   3      281.56      287.58      8.20 o 
   9   0   3       11.62       13.72      3.28 o 
  -9   1   3        0.07       -1.84      2.87 o 
  -8   1   3       61.30       57.40      4.51 o 
  -7   1   3        0.85       -1.95      1.95 o 
  -6   1   3       29.41       30.10      2.49 o 
  -5   1   3      532.36      532.05      6.54 o 
  -4   1   3      358.08      374.14      4.82 o 
  -3   1   3     3768.11     3887.17     30.28 o 
  -2   1   3     2405.69     2362.04     17.33 o 
  -1   1   3     2506.30     2610.93     30.94 o 
   0   1   3     1985.87     2062.30     19.61 o 
   1   1   3     6837.45     6948.91    101.62 o 
   2   1   3     3958.64     4122.36     50.71 o 
   3   1   3     8022.30     8388.99     60.68 o 
   4   1   3     3438.83     3441.31     26.02 o 
   5   1   3      874.23      865.41      9.83 o 
   6   1   3     3608.34     3631.57     36.02 o 
   7   1   3     1513.74     1485.64     18.50 o 
   8   1   3      243.10      238.52      7.37 o 
   9   1   3      497.54      507.55     11.62 o 
  -8   2   3      249.71      268.47      8.44 o 
  -7   2   3      476.95      468.07     10.50 o 
  -6   2   3     1370.95     1372.67     16.07 o 
  -5   2   3     1092.92     1085.13     10.96 o 
  -4   2   3      587.71      573.81      6.41 o 
  -3   2   3     3399.93     3470.90     27.40 o 
  -2   2   3     1749.21     1817.72     15.80 o 
  -1   2   3      823.06      834.27      9.45 o 
   0   2   3     6675.81     6813.82     58.39 o 
   1   2   3        8.18        9.32      0.67 o 
   2   2   3      319.44      359.51      3.82 o 
   3   2   3       18.05       23.79      1.03 o 
   4   2   3      638.99      706.30      6.91 o 
   5   2   3        0.27        1.17      0.84 o 
   6   2   3       79.14       81.75      3.57 o 
   7   2   3      674.41      676.79      9.66 o 
   8   2   3      178.35      178.86      5.43 o 
   9   2   3       17.61       15.90      3.36 o 
  10   2   3      516.99      515.63     12.17 o 
  -8   3   3      157.82      145.71     10.60 o 
  -7   3   3      115.32      111.73      5.57 o 
  -6   3   3      225.49      218.44      8.41 o 
  -5   3   3      805.20      815.44     11.31 o 
  -4   3   3       26.10       27.55      1.96 o 
  -3   3   3     2018.71     2013.47     20.36 o 
  -2   3   3     6424.01     6734.42     59.68 o 
  -1   3   3     6065.37     6240.04     50.03 o 
   0   3   3     2100.08     2039.38     18.75 o 
   1   3   3    11526.04    11546.99    160.50 o 
   2   3   3     1677.00     1704.87     21.41 o 
   3   3   3     8287.01     8670.84     66.22 o 
   4   3   3     4727.00     4732.82     35.64 o 
   5   3   3     1496.08     1530.12     13.40 o 
   6   3   3     3464.33     3509.52     29.24 o 
   7   3   3     1358.27     1346.41     14.78 o 
   8   3   3      937.27      921.52     13.60 o 
   9   3   3      668.42      658.67     11.22 o 
  10   3   3      156.67      155.57      5.85 o 
  -8   4   3      105.50      108.65      6.18 o 
  -7   4   3      207.70      209.97     10.08 o 
  -6   4   3      931.76      916.28     18.80 o 
  -5   4   3     1433.49     1492.99     21.84 o 
  -4   4   3     1189.24     1208.34     16.80 o 
  -3   4   3     3831.15     3744.31     35.79 o 
  -2   4   3      415.21      420.04      5.03 o 
  -1   4   3      387.24      380.82      4.88 o 
   0   4   3     5145.59     5556.98     49.19 o 
   1   4   3     1872.29     2062.10     16.25 o 
   2   4   3     1107.34     1213.64     14.45 o 
   3   4   3      204.32      200.11      3.11 o 
   4   4   3      413.47      465.30      5.67 o 
   5   4   3      214.05      206.05      3.78 o 
   6   4   3        8.38       10.41      1.42 o 
   7   4   3      443.64      456.44      6.60 o 
   8   4   3      374.05      383.69      7.29 o 
   9   4   3      124.89      121.49      4.53 o 
  10   4   3      166.94      169.80      5.95 o 
  -7   5   3       64.77       62.94      7.29 o 
  -6   5   3      299.40      284.17      8.44 o 
  -5   5   3     1045.63     1051.64     20.11 o 
  -4   5   3      441.25      462.87      9.72 o 
  -3   5   3      700.41      708.68      8.87 o 
  -2   5   3     1234.15     1228.91     11.86 o 
  -1   5   3     2449.58     2454.55     23.29 o 
   0   5   3     2255.02     2296.29     21.68 o 
   1   5   3     8398.83     8687.61     69.86 o 
   2   5   3     1270.91     1218.81     10.59 o 
   3   5   3     4296.63     4415.04     37.69 o 
   4   5   3     2264.56     2240.84     19.36 o 
   5   5   3     1505.01     1569.52     14.69 o 
   6   5   3     1576.75     1641.74     15.63 o 
   7   5   3     1348.37     1389.29     14.13 o 
   8   5   3      711.40      691.26     10.26 o 
   9   5   3      300.24      312.92      6.88 o 
  10   5   3      458.96      443.51      9.33 o 
  -7   6   3      189.19      187.01     10.52 o 
  -6   6   3      224.87      226.58     11.01 o 
  -5   6   3      599.94      608.43     12.56 o 
  -4   6   3      559.08      582.51     11.54 o 
  -3   6   3     2895.71     2901.49     32.38 o 
  -2   6   3     1956.79     2050.23     18.73 o 
  -1   6   3      629.83      619.75      7.27 o 
   0   6   3      159.63      156.33      3.06 o 
   1   6   3      685.15      667.96      7.43 o 
   2   6   3      205.84      244.50      4.34 o 
   3   6   3      793.92      839.70      8.21 o 
   4   6   3        8.65        6.31      1.22 o 
   5   6   3      477.36      458.59      6.12 o 
   6   6   3       59.35       70.37      3.72 o 
   7   6   3      233.63      229.41      4.90 o 
   8   6   3      388.40      388.24      6.79 o 
   9   6   3      179.00      177.10      6.18 o 
  10   6   3      238.53      240.63      8.95 o 
  -6   7   3        3.56       -0.29      2.95 o 
  -5   7   3      140.60      128.26      6.08 o 
  -4   7   3      603.87      590.07     12.06 o 
  -3   7   3      489.90      465.82      8.86 o 
  -2   7   3     1222.95     1219.43     14.44 o 
  -1   7   3     1270.18     1311.83     13.32 o 
   0   7   3       35.88       37.73      2.19 o 
   1   7   3     2602.52     2586.79     23.15 o 
   2   7   3     1943.06     1985.97     18.47 o 
   3   7   3     2124.76     2210.83     18.42 o 
   4   7   3     2118.68     2066.00     16.92 o 
   5   7   3     1168.10     1182.81     12.08 o 
   6   7   3      145.60      147.70      4.90 o 
   7   7   3     1187.28     1196.68     15.49 o 
   8   7   3      424.07      453.30      8.66 o 
   9   7   3      125.02      130.60      5.38 o 
  -5   8   3      436.61      423.15     12.57 o 
  -4   8   3       33.66       34.45      5.59 o 
  -3   8   3      269.00      261.76      7.69 o 
  -2   8   3      781.20      790.48     12.37 o 
  -1   8   3      483.39      463.33      6.06 o 
   0   8   3      216.93      214.82      4.18 o 
   1   8   3      508.17      543.78      7.14 o 
   2   8   3      611.14      623.02      7.79 o 
   3   8   3      123.06      123.52      3.89 o 
   4   8   3        3.74        8.64      1.39 o 
   5   8   3      463.63      476.75      8.74 o 
   6   8   3       69.75       72.83      3.46 o 
   7   8   3      100.35       97.22      4.15 o 
   8   8   3      625.07      614.23     10.47 o 
   9   8   3      150.78      154.24      5.46 o 
  -4   9   3      221.37      217.83      7.98 o 
  -3   9   3       28.08       24.98      3.49 o 
  -2   9   3      758.73      759.79     12.68 o 
  -1   9   3     1554.35     1573.93     17.91 o 
   0   9   3      473.46      458.59     10.44 o 
   1   9   3     1268.77     1280.08     13.66 o 
   2   9   3      554.59      563.96      8.64 o 
   3   9   3      674.11      669.70      9.79 o 
   4   9   3     2429.09     2430.69     31.63 o 
   5   9   3     1018.19     1042.55     15.54 o 
   6   9   3      121.00      119.50      4.30 o 
   7   9   3      898.92      904.18     13.18 o 
   8   9   3      142.52      150.05      5.23 o 
   9   9   3       88.72      105.73      5.51 o 
  -3  10   3       97.82      102.79      5.79 o 
  -2  10   3      241.64      231.88      7.57 o 
  -1  10   3       32.74       27.78      7.25 o 
   0  10   3        2.15        5.16      2.05 o 
   1  10   3      358.96      358.99      6.78 o 
   2  10   3       47.70       56.73      2.92 o 
   3  10   3       46.82       47.66      4.60 o 
   4  10   3      165.11      164.29      4.77 o 
   5  10   3      178.30      169.16      4.92 o 
   6  10   3       85.97       88.41      5.57 o 
   7  10   3       60.08       63.62      3.68 o 
   8  10   3      342.45      335.41      9.35 o 
  -2  11   3      175.27      176.06      8.09 o 
  -1  11   3      510.96      526.76     13.81 o 
   0  11   3      327.68      330.31      9.40 o 
   1  11   3      541.95      545.12     12.33 o 
   2  11   3      946.68      952.45     13.18 o 
   3  11   3      326.74      322.81      6.88 o 
   4  11   3      532.40      541.93     10.15 o 
   5  11   3      657.92      662.43     10.70 o 
   6  11   3      368.58      362.80      8.19 o 
   7  11   3      207.13      201.92      6.02 o 
   0  12   3        4.33        5.24      3.08 o 
   1  12   3       81.29       85.34      4.37 o 
   2  12   3       34.34       33.47      5.48 o 
   3  12   3       32.95       33.18      2.89 o 
   4  12   3        0.22       -1.68      1.78 o 
   5  12   3       19.03       19.13      2.65 o 
   6  12   3      410.49      387.26      8.27 o 
  -4 -11   4        9.82       13.88      9.25 o 
  -3 -11   4      190.90      188.37     17.18 o 
  -2 -11   4      396.14      421.69     23.79 o 
  -6 -10   4      289.89      284.87     24.46 o 
  -5 -10   4      320.22      326.97     15.31 o 
  -4 -10   4      470.90      468.80     16.62 o 
  -3 -10   4     1166.37     1172.92     25.64 o 
  -2 -10   4      235.57      232.33     10.03 o 
  -1 -10   4      125.60      117.23     18.84 o 
   0 -10   4      500.77      542.31     20.16 o 
   1 -10   4       44.95       42.63      6.61 o 
  -7  -9   4       36.04       29.42      6.00 o 
  -6  -9   4       10.07        7.43      3.64 o 
  -5  -9   4      220.22      213.58      8.65 o 
  -4  -9   4      258.44      250.72     13.11 o 
  -3  -9   4      543.65      537.36     13.11 o 
  -2  -9   4      504.81      519.76     21.15 o 
  -1  -9   4      234.90      271.05     10.00 o 
   0  -9   4      277.56      312.63     13.88 o 
   1  -9   4     1057.42     1125.93     32.06 o 
   2  -9   4      230.88      261.41     13.55 o 
   3  -9   4      685.94      748.85     25.45 o 
  -8  -8   4      242.99      269.30     12.00 o 
  -7  -8   4      132.37      137.88      8.66 o 
  -6  -8   4      465.51      462.33     12.59 o 
  -5  -8   4      835.59      826.03     17.23 o 
  -4  -8   4      188.29      185.60      7.49 o 
  -3  -8   4      911.59      901.52     17.36 o 
  -2  -8   4     1056.06     1003.63     18.17 o 
  -1  -8   4      692.02      663.78     16.03 o 
   0  -8   4      290.55      273.03      9.53 o 
   1  -8   4      152.75      154.66      9.58 o 
   2  -8   4       14.38       17.85      4.96 o 
   3  -8   4       77.17       64.77      7.27 o 
   4  -8   4        2.73        3.64      4.63 o 
  -8  -7   4        0.64       -5.36      6.60 o 
  -7  -7   4       16.37       14.18      3.64 o 
  -6  -7   4       29.40       30.29      8.23 o 
  -5  -7   4      474.97      461.90     11.77 o 
  -4  -7   4      500.36      506.05     17.89 o 
  -3  -7   4      186.60      193.95     10.45 o 
  -2  -7   4     1963.64     1890.69     28.22 o 
  -1  -7   4     2513.12     2459.07     34.16 o 
   0  -7   4      157.75      175.72      8.92 o 
   1  -7   4     1001.95     1041.32     28.42 o 
   2  -7   4      619.43      627.24     20.49 o 
   3  -7   4      895.00      968.29     28.09 o 
   4  -7   4      595.04      608.15     20.82 o 
   5  -7   4      465.29      490.36     13.90 o 
  -9  -6   4      144.26      152.84     12.89 o 
  -8  -6   4      401.11      389.69     11.40 o 
  -7  -6   4      286.86      297.53     14.67 o 
  -6  -6   4      516.92      498.89     12.21 o 
  -5  -6   4      777.17      735.28     14.89 o 
  -4  -6   4      175.35      176.34      6.56 o 
  -3  -6   4     1219.97     1198.89     19.82 o 
  -2  -6   4     1115.81     1112.30     18.39 o 
  -1  -6   4       72.11       72.16      4.14 o 
   0  -6   4      261.37      230.48      6.61 o 
   1  -6   4     1919.20     1857.18     24.30 o 
   2  -6   4      181.65      184.17      6.53 o 
   3  -6   4        9.61       10.56      2.91 o 
   4  -6   4       13.32        5.12      2.91 o 
   5  -6   4      151.63      149.48      7.47 o 
   6  -6   4       25.37       27.76      6.94 o 
  -9  -5   4        6.03        3.62      2.06 o 
  -8  -5   4        0.29       -0.84      1.72 o 
  -7  -5   4      157.46      146.17      4.58 o 
  -6  -5   4      126.78      113.69      6.47 o 
  -5  -5   4      545.81      529.92     11.79 o 
  -4  -5   4     1180.23     1097.68     23.56 o 
  -3  -5   4      469.41      485.18      8.88 o 
  -2  -5   4     3632.01     3612.99     41.40 o 
  -1  -5   4     3595.31     3476.34     39.60 o 
   0  -5   4     1529.91     1516.44     16.22 o 
   1  -5   4     5168.83     5045.64     63.08 o 
   2  -5   4     1718.54     1723.13     27.53 o 
   3  -5   4      524.93      523.29     12.03 o 
   4  -5   4     1771.71     1861.05     31.42 o 
   5  -5   4     1357.05     1358.36     25.59 o 
   6  -5   4      126.01      124.92     10.91 o 
   7  -5   4      628.47      662.93     25.78 o 
  -9  -4   4       62.97       75.27      5.82 o 
  -8  -4   4      627.17      639.10     10.75 o 
  -7  -4   4      514.02      518.00     10.34 o 
  -6  -4   4      517.01      515.93      8.44 o 
  -5  -4   4     1165.11     1152.23     19.03 o 
  -4  -4   4      857.55      822.38     12.64 o 
  -3  -4   4     1043.76     1023.52     13.28 o 
  -2  -4   4     1655.57     1576.62     19.74 o 
  -1  -4   4      567.74      554.13      5.95 o 
   0  -4   4      145.50      128.76      2.87 o 
   1  -4   4     1023.83      985.69     12.16 o 
   2  -4   4      183.78      175.61      5.11 o 
   3  -4   4      999.56      979.72     15.42 o 
   4  -4   4      101.85      101.74      9.58 o 
   5  -4   4      345.09      346.28     10.40 o 
   6  -4   4      134.44      147.72     11.24 o 
   7  -4   4       12.63        3.64      5.95 o 
  -9  -3   4        0.60       -3.79      3.79 o 
  -8  -3   4        9.09        4.62      2.06 o 
  -7  -3   4      461.69      473.81      7.64 o 
  -6  -3   4       41.58       38.94      2.18 o 
  -5  -3   4      627.12      597.12      7.78 o 
  -4  -3   4     2424.42     2287.13     21.99 o 
  -3  -3   4     1131.88     1108.58     11.56 o 
  -2  -3   4     2424.15     2334.95     32.29 o 
  -1  -3   4     3895.47     3791.66     33.15 o 
   0  -3   4     5185.07     5442.94     50.26 o 
   1  -3   4     3602.62     3668.91     39.23 o 
   2  -3   4     3737.83     3824.78     45.02 o 
   3  -3   4     2398.16     2451.80     31.88 o 
   4  -3   4     2849.54     2778.67     36.63 o 
   5  -3   4     1146.80     1132.87     30.73 o 
   6  -3   4      501.11      475.22     18.84 o 
   7  -3   4      838.77      874.10     28.75 o 
   8  -3   4      184.03      175.15     13.55 o 
  -9  -2   4      235.96      249.71     12.88 o 
  -8  -2   4      460.05      479.76      9.46 o 
  -7  -2   4      528.65      546.93      8.41 o 
  -6  -2   4      940.07      947.30     11.70 o 
  -5  -2   4     1712.99     1699.52     19.71 o 
  -4  -2   4      868.92      817.99      8.80 o 
  -3  -2   4      135.51      131.83      3.10 o 
  -2  -2   4     3403.63     3350.09     33.62 o 
  -1  -2   4     1787.44     1890.42     18.48 o 
   0  -2   4      169.49      171.17      3.24 o 
   1  -2   4      323.89      325.63      4.37 o 
   2  -2   4       26.84       18.56      0.90 o 
   3  -2   4       35.04       32.87      2.27 o 
   4  -2   4      233.39      246.22      6.22 o 
   5  -2   4       12.23       16.85      4.30 o 
   6  -2   4      910.95      886.99     26.77 o 
   7  -2   4       42.10       37.01      6.94 o 
   8  -2   4      295.91      281.23     16.19 o 
  -9  -1   4       68.57       54.98      8.91 o 
  -8  -1   4       20.60       18.42      2.85 o 
  -7  -1   4      307.29      323.85      7.33 o 
  -6  -1   4      185.06      171.46      3.89 o 
  -5  -1   4      833.00      888.61     11.06 o 
  -4  -1   4      987.91      999.37      8.73 o 
  -3  -1   4     1697.79     1714.33     15.93 o 
  -2  -1   4     1841.61     1899.69     17.46 o 
  -1  -1   4     8270.20     8084.24     88.53 o 
   0  -1   4     7455.29     7584.74     67.57 o 
   1  -1   4     1314.35     1184.36     13.58 o 
   2  -1   4    11618.65    11884.19    106.91 o 
   3  -1   4     2358.32     2420.56     26.71 o 
   4  -1   4     2673.90     2725.40     35.44 o 
   5  -1   4     3013.87     3039.28     49.78 o 
   6  -1   4     1263.54     1271.46     21.34 o 
   7  -1   4      423.69      422.50     10.09 o 
   8  -1   4      893.01      908.47     29.74 o 
   9  -1   4      160.63      166.64      9.34 o 
  -9   0   4      174.06      199.02      8.59 o 
  -8   0   4      108.56      112.51      7.20 o 
  -7   0   4      860.70      882.51     13.37 o 
  -6   0   4      622.26      642.35      9.46 o 
  -5   0   4     1439.63     1460.92     14.40 o 
  -4   0   4     2070.53     2122.13     16.66 o 
  -3   0   4      102.40      106.92      1.63 o 
  -2   0   4      834.00      874.57      9.58 o 
  -1   0   4      448.41      401.88      6.38 o 
   0   0   4       81.72       97.11      1.86 o 
   1   0   4      117.35      105.42      1.92 o 
   2   0   4      566.81      650.25     11.16 o 
   3   0   4     1054.09     1052.04     13.31 o 
   4   0   4        5.17       12.85      1.16 o 
   5   0   4      117.65      112.74      3.15 o 
   6   0   4     2155.23     2157.84     33.36 o 
   7   0   4       35.08       41.15      3.65 o 
   8   0   4      657.45      637.60     14.62 o 
   9   0   4      165.50      171.65      6.33 o 
  -9   1   4       63.08       56.63      4.74 o 
  -8   1   4        6.17        3.83      2.79 o 
  -7   1   4      352.71      348.77     10.06 o 
  -6   1   4      736.16      729.33     10.30 o 
  -5   1   4      833.41      868.90      9.68 o 
  -4   1   4     1714.44     1669.37     13.91 o 
  -3   1   4     3701.94     3743.78     27.25 o 
  -2   1   4      182.33      152.75      1.83 o 
  -1   1   4     9316.66     9451.96     99.34 o 
   0   1   4    10298.94    10314.23     89.48 o 
   1   1   4     5659.59     5861.91     82.37 o 
   2   1   4    14383.29    14679.58    302.64 o 
   3   1   4     2135.99     2061.62     21.07 o 
   4   1   4     6531.01     6844.00     53.84 o 
   5   1   4     4766.33     4778.39     51.20 o 
   6   1   4     1506.42     1483.03     18.74 o 
   7   1   4      384.95      379.55      8.41 o 
   8   1   4     1319.08     1299.09     20.02 o 
   9   1   4      138.09      137.68      5.93 o 
  -8   2   4      370.70      378.02      9.93 o 
  -7   2   4      883.61      906.88     15.39 o 
  -6   2   4       78.49       73.24      3.35 o 
  -5   2   4     1202.50     1221.23     15.35 o 
  -4   2   4     2260.58     2351.85     19.77 o 
  -3   2   4      817.44      839.63      8.00 o 
  -2   2   4     1495.02     1551.96     13.73 o 
  -1   2   4     2053.16     2139.41     19.80 o 
   0   2   4       62.86       66.09      1.91 o 
   1   2   4       54.80       62.07      2.62 o 
   2   2   4        2.28       10.35      1.61 o 
   3   2   4     1326.37     1393.25     16.56 o 
   4   2   4       98.69       85.27      1.85 o 
   5   2   4      311.01      308.63      5.52 o 
   6   2   4      634.17      612.37     10.18 o 
   7   2   4       87.83       78.28      3.59 o 
   8   2   4      612.10      612.65     12.04 o 
   9   2   4      251.07      251.11      7.81 o 
  -8   3   4       43.34       38.23      5.09 o 
  -7   3   4      105.97      102.33      6.65 o 
  -6   3   4       75.21       82.68      4.19 o 
  -5   3   4      350.18      356.42      6.60 o 
  -4   3   4     1877.36     1882.37     19.98 o 
  -3   3   4     3710.19     3751.89     32.11 o 
  -2   3   4      621.02      567.00      7.75 o 
  -1   3   4     3142.57     3071.73     31.46 o 
   0   3   4     2503.67     2307.87     20.74 o 
   1   3   4     4807.36     4877.30     44.31 o 
   2   3   4     8206.23     8346.05    113.96 o 
   3   3   4     3402.02     3325.02     36.52 o 
   4   3   4     2755.63     2813.89     25.14 o 
   5   3   4     3209.00     3301.10     27.26 o 
   6   3   4     3936.96     3939.11     32.40 o 
   7   3   4      459.69      443.72      8.36 o 
   8   3   4      565.71      565.94     10.25 o 
   9   3   4       59.06       58.04      4.30 o 
  10   3   4      187.98      170.13      6.96 o 
  -8   4   4      204.79      200.42      8.61 o 
  -7   4   4      844.58      841.35     15.82 o 
  -6   4   4      570.87      565.02     16.53 o 
  -5   4   4      705.30      723.41     12.36 o 
  -4   4   4      292.97      288.20      5.62 o 
  -3   4   4      706.07      701.15     17.26 o 
  -2   4   4      257.14      269.92      5.01 o 
  -1   4   4     2002.29     2114.16     22.99 o 
   0   4   4      151.33      150.97      2.49 o 
   1   4   4        0.02        0.81      0.84 o 
   2   4   4      429.11      507.68      5.19 o 
   3   4   4      721.90      754.51      7.62 o 
   4   4   4      282.48      282.70      4.11 o 
   5   4   4      226.04      234.54      4.74 o 
   6   4   4     1241.35     1284.19     13.47 o 
   7   4   4      673.55      655.24      9.40 o 
   8   4   4       43.47       40.23      3.18 o 
   9   4   4      275.65      290.06     13.26 o 
  10   4   4      260.72      257.38      8.31 o 
  -7   5   4      107.31       95.72      7.35 o 
  -6   5   4      275.27      269.34      8.15 o 
  -5   5   4       91.48       90.85      8.50 o 
  -4   5   4       50.91       50.41      2.71 o 
  -3   5   4     1834.52     1792.03     21.18 o 
  -2   5   4     1843.63     1924.51     19.07 o 
  -1   5   4     1191.22     1171.43     12.21 o 
   0   5   4     3528.09     3518.46     32.18 o 
   1   5   4     1806.38     1788.13     15.61 o 
   2   5   4     1918.58     1761.30     14.58 o 
   3   5   4     4164.43     4173.07     35.17 o 
   4   5   4     1417.04     1505.83     13.90 o 
   5   5   4     1393.64     1428.52     13.65 o 
   6   5   4     2100.91     2131.78     20.43 o 
   7   5   4      300.77      319.67      7.04 o 
   8   5   4      937.19      900.39     12.24 o 
   9   5   4      167.19      163.89      5.09 o 
  10   5   4        7.47        5.99      3.48 o 
  -6   6   4      234.13      241.16      8.08 o 
  -5   6   4      324.91      305.35     16.04 o 
  -4   6   4      614.65      604.14     11.79 o 
  -3   6   4      419.82      429.10      7.91 o 
  -2   6   4      548.56      540.93      7.58 o 
  -1   6   4      523.74      481.87      6.49 o 
   0   6   4       22.13       32.53      1.53 o 
   1   6   4      137.78      130.88      2.71 o 
   2   6   4       23.29       28.03      1.39 o 
   3   6   4      593.16      595.01      6.43 o 
   4   6   4     2405.97     2505.68     27.64 o 
   5   6   4       59.40       66.87      2.46 o 
   6   6   4      761.36      771.86      9.54 o 
   7   6   4     1115.90     1115.22     12.80 o 
   8   6   4      365.47      377.22      7.14 o 
   9   6   4      579.97      577.09      9.56 o 
  10   6   4       58.97       63.26      7.51 o 
  -6   7   4      247.55      250.30      8.55 o 
  -5   7   4      295.38      300.01     10.53 o 
  -4   7   4      273.43      264.61      7.82 o 
  -3   7   4      942.78      942.85     20.95 o 
  -2   7   4      558.92      580.55      8.29 o 
  -1   7   4      689.40      647.17      9.71 o 
   0   7   4     5045.68     5071.98     42.68 o 
   1   7   4      997.93     1030.61     10.83 o 
   2   7   4     2137.38     2132.24     19.67 o 
   3   7   4     3616.30     3661.55     28.96 o 
   4   7   4      633.64      609.50      8.63 o 
   5   7   4      684.13      690.77      8.61 o 
   6   7   4     2073.22     2078.05     20.27 o 
   7   7   4      251.24      255.79      5.28 o 
   8   7   4      224.67      231.29      5.28 o 
   9   7   4      131.68      134.15      5.44 o 
  -5   8   4       24.42       24.90      6.28 o 
  -4   8   4      126.34      128.91      6.55 o 
  -3   8   4      334.66      318.06      7.63 o 
  -2   8   4        0.86        0.22      1.88 o 
  -1   8   4       98.69       93.04      3.59 o 
   0   8   4      128.13      116.64      3.08 o 
   1   8   4       22.45       36.19      2.93 o 
   2   8   4       33.16       34.97      1.86 o 
   3   8   4      379.11      374.00      5.66 o 
   4   8   4     1296.16     1294.91     12.22 o 
   5   8   4       20.69       20.91      2.01 o 
   6   8   4      754.76      751.92     11.14 o 
   7   8   4      744.76      760.78     11.59 o 
   8   8   4      214.68      214.37      5.94 o 
   9   8   4      371.78      371.98     11.22 o 
  -4   9   4      107.01      117.72      6.19 o 
  -3   9   4      472.28      460.74     10.82 o 
  -2   9   4      998.97      973.80     18.30 o 
  -1   9   4      348.91      361.70      6.83 o 
   0   9   4     1111.87     1131.81     14.30 o 
   1   9   4      799.14      811.75      9.86 o 
   2   9   4     2029.95     2064.32     19.91 o 
   3   9   4      987.01      980.19     11.14 o 
   4   9   4      665.37      681.36     10.52 o 
   5   9   4      303.99      325.28      6.60 o 
   6   9   4      837.75      829.81     12.14 o 
   7   9   4      110.80      111.13      5.13 o 
   8   9   4      147.91      140.32      5.13 o 
   9   9   4      100.02      108.47      5.56 o 
  -3  10   4      148.69      145.59      6.59 o 
  -2  10   4        1.62       -2.79      2.79 o 
  -1  10   4       21.38       21.70      2.57 o 
   0  10   4       49.24       48.82      3.63 o 
   1  10   4       62.44       74.05      3.99 o 
   2  10   4      162.85      152.72      6.28 o 
   3  10   4        5.18        1.98      1.85 o 
   4  10   4      280.97      284.53      6.16 o 
   5  10   4      358.92      353.33      7.17 o 
   6  10   4      294.84      283.02      6.59 o 
   7  10   4      340.82      359.55      7.74 o 
   8  10   4      321.47      311.69      7.49 o 
  -2  11   4      474.11      483.65     13.64 o 
  -1  11   4       77.72       76.87      5.72 o 
   0  11   4      555.92      563.80     10.46 o 
   1  11   4      853.35      878.52     16.70 o 
   2  11   4      295.83      294.92      6.46 o 
   3  11   4      467.96      485.30      8.55 o 
   4  11   4     1361.79     1348.12     17.17 o 
   5  11   4        1.72        1.44      1.94 o 
   6  11   4      170.70      172.49      5.45 o 
   7  11   4      152.94      150.25      5.24 o 
   0  12   4       10.30        8.56      3.37 o 
   1  12   4      327.87      338.76      8.02 o 
   2  12   4       87.69       87.71     15.06 o 
   3  12   4        0.47       -2.85      3.02 o 
   4  12   4      394.47      387.63      7.97 o 
   5  12   4      265.76      262.61      6.82 o 
   6  12   4        1.68        0.90      3.18 o 
  -5 -10   5      562.06      553.68     20.97 o 
  -4 -10   5      126.54      126.54      8.11 o 
  -3 -10   5      134.39      116.99      7.64 o 
  -2 -10   5       27.83       29.56      9.75 o 
  -1 -10   5      209.17      206.88     12.23 o 
   0 -10   5       10.40       13.88      5.29 o 
  -6  -9   5      378.09      394.35     12.23 o 
  -5  -9   5      349.87      334.24     11.05 o 
  -4  -9   5       89.39       99.75      6.39 o 
  -3  -9   5      409.66      434.97     13.65 o 
  -2  -9   5      361.84      393.08     12.62 o 
  -1  -9   5      481.43      514.84     14.84 o 
   0  -9   5      735.28      751.17     24.46 o 
   1  -9   5      564.14      616.00     22.14 o 
   2  -9   5      279.55      269.67     14.21 o 
  -7  -8   5      375.35      367.35     11.65 o 
  -6  -8   5      217.79      222.39      8.86 o 
  -5  -8   5      111.50      102.52      6.17 o 
  -4  -8   5      510.18      490.05     12.68 o 
  -3  -8   5     1089.65     1064.59     24.19 o 
  -2  -8   5      121.57      120.78      6.72 o 
  -1  -8   5      227.15      210.74      8.58 o 
   0  -8   5        0.20       -2.64      2.64 o 
   1  -8   5       20.66       11.57      4.30 o 
   2  -8   5        1.04       -1.98      3.64 o 
   3  -8   5       24.84       16.85      5.29 o 
   4  -8   5      164.06      184.74     12.23 o 
  -8  -7   5       86.35       73.10     11.39 o 
  -7  -7   5       87.94       77.64      5.76 o 
  -6  -7   5      760.52      711.88     15.83 o 
  -5  -7   5      259.38      257.84      8.90 o 
  -4  -7   5      645.43      650.22     14.36 o 
  -3  -7   5     2528.41     2463.92     35.85 o 
  -2  -7   5      909.79      910.27     16.89 o 
  -1  -7   5      197.16      195.55      7.86 o 
   0  -7   5     2712.68     2693.68     43.89 o 
   1  -7   5     1111.46     1150.38     31.40 o 
   2  -7   5      790.33      769.01     24.12 o 
   3  -7   5     1521.46     1566.78     40.98 o 
   4  -7   5      290.78      308.66     14.87 o 
   5  -7   5      218.69      206.88     12.89 o 
  -8  -6   5      153.65      154.14      7.33 o 
  -7  -6   5      308.98      300.08     12.39 o 
  -6  -6   5      295.53      291.95      9.19 o 
  -5  -6   5      255.53      252.94     11.40 o 
  -4  -6   5      671.07      661.93     13.80 o 
  -3  -6   5      585.64      543.82     15.78 o 
  -2  -6   5        8.32       12.00      2.47 o 
  -1  -6   5     1241.05     1192.76     19.30 o 
   0  -6   5       14.18       19.39      2.93 o 
   1  -6   5       89.63       79.64      6.61 o 
   2  -6   5        0.13        0.33      2.97 o 
   3  -6   5       43.60       40.12      3.97 o 
   4  -6   5      526.22      547.02     14.01 o 
   5  -6   5       11.33       10.08      3.51 o 
  -9  -5   5       56.34       61.80     19.17 o 
  -8  -5   5      156.26      149.59      7.06 o 
  -7  -5   5      132.29      129.57      6.29 o 
  -6  -5   5      511.41      496.04     16.36 o 
  -5  -5   5      590.01      571.13     12.53 o 
  -4  -5   5     1284.42     1236.54     20.57 o 
  -3  -5   5     1806.16     1736.79     26.00 o 
  -2  -5   5     2755.33     2730.30     32.43 o 
  -1  -5   5     1529.45     1532.21     19.67 o 
   0  -5   5     3416.32     3387.49     38.46 o 
   1  -5   5      911.23      905.50     13.44 o 
   2  -5   5     2414.80     2422.27     37.18 o 
   3  -5   5     2068.54     2121.86     34.19 o 
   4  -5   5      743.80      759.03     16.59 o 
   5  -5   5      331.34      321.74     10.63 o 
   6  -5   5      651.89      650.37     23.79 o 
  -9  -4   5      276.80      264.73     14.54 o 
  -8  -4   5      105.04      119.93     34.53 o 
  -7  -4   5      291.76      302.84      9.14 o 
  -6  -4   5      576.62      552.53     12.12 o 
  -5  -4   5      317.24      298.85     10.38 o 
  -4  -4   5      163.53      151.57      6.52 o 
  -3  -4   5      761.98      749.28     14.74 o 
  -2  -4   5       65.93       89.00      2.95 o 
  -1  -4   5        4.59        8.35      0.97 o 
   0  -4   5        0.07        2.33      1.44 o 
   1  -4   5        0.74        3.86      1.64 o 
   2  -4   5      303.85      297.21      8.28 o 
   3  -4   5       97.17       85.07      4.79 o 
   4  -4   5      618.01      612.37     14.01 o 
   5  -4   5      136.68      139.94      6.89 o 
   6  -4   5      289.70      299.08     15.20 o 
   7  -4   5      406.28      409.13     19.17 o 
  -9  -3   5       45.00       41.58      4.11 o 
  -8  -3   5       57.28       54.79      5.86 o 
  -7  -3   5      210.61      210.92      4.92 o 
  -6  -3   5      553.16      538.39     11.59 o 
  -5  -3   5     1444.55     1399.94     24.04 o 
  -4  -3   5      882.80      878.58     19.42 o 
  -3  -3   5     1557.17     1553.47     19.19 o 
  -2  -3   5     8169.72     8170.98     74.89 o 
  -1  -3   5     2054.28     1984.70     23.67 o 
   0  -3   5     3987.73     3727.79     38.46 o 
   1  -3   5     3893.83     3847.63     43.88 o 
   2  -3   5     3362.51     3337.38     43.17 o 
   3  -3   5     2295.02     2299.57     30.38 o 
   4  -3   5     3947.65     3902.68     57.43 o 
   5  -3   5      272.30      284.87     13.22 o 
   6  -3   5      722.74      714.15     24.12 o 
   7  -3   5      272.26      263.72     14.87 o 
  -9  -2   5      291.58      310.67     31.89 o 
  -8  -2   5      298.79      317.10      7.30 o 
  -7  -2   5      279.59      281.62      6.37 o 
  -6  -2   5      217.77      229.59      4.45 o 
  -5  -2   5      337.56      332.17      6.88 o 
  -4  -2   5       21.76       25.08      2.15 o 
  -3  -2   5     1052.03     1068.55     12.25 o 
  -2  -2   5        5.29       10.19      1.40 o 
  -1  -2   5      520.79      561.74      6.52 o 
   0  -2   5      541.01      558.05      6.86 o 
   1  -2   5      391.58      375.70      6.04 o 
   2  -2   5      703.74      714.88      8.14 o 
   3  -2   5       75.66       81.41      6.05 o 
   4  -2   5     1777.33     1732.54     24.36 o 
   5  -2   5      563.99      583.62     19.17 o 
   6  -2   5        6.38       15.20      4.96 o 
   7  -2   5      537.33      557.51     21.48 o 
   8  -2   5      374.71      384.67     18.51 o 
  -9  -1   5       15.77       12.45      4.42 o 
  -8  -1   5      253.87      266.68      6.99 o 
  -7  -1   5      191.74      193.91      5.52 o 
  -6  -1   5      202.99      196.50      4.34 o 
  -5  -1   5     1955.99     1995.15     20.36 o 
  -4  -1   5     1673.57     1663.88     18.12 o 
  -3  -1   5     2177.59     2169.94     20.41 o 
  -2  -1   5     8626.35     8727.12     73.46 o 
  -1  -1   5     4178.47     4193.99     32.88 o 
   0  -1   5    10459.66    11048.97     98.15 o 
   1  -1   5     7395.84     7506.48     67.28 o 
   2  -1   5     3033.42     3011.44     31.05 o 
   3  -1   5     3389.42     3337.19     42.47 o 
   4  -1   5     5640.78     5517.83     96.33 o 
   5  -1   5      606.54      609.73     19.17 o 
   6  -1   5     2336.88     2245.90     51.55 o 
   7  -1   5      417.81      407.47     17.52 o 
   8  -1   5       25.81       17.52      5.95 o 
  -9   0   5      319.82      339.62     10.61 o 
  -8   0   5      290.99      313.53      9.04 o 
  -7   0   5      417.94      426.83     12.93 o 
  -6   0   5      625.60      658.86     13.82 o 
  -5   0   5      553.82      562.86      7.68 o 
  -4   0   5      102.04      116.81      2.41 o 
  -3   0   5     1461.73     1519.28     13.53 o 
  -2   0   5      107.67       88.33      2.44 o 
  -1   0   5      307.78      320.82      4.01 o 
   0   0   5        1.31        2.09      0.57 o 
   1   0   5      669.36      750.88     12.70 o 
   2   0   5       38.33       74.04      2.25 o 
   3   0   5       18.15       17.39      1.22 o 
   4   0   5     1229.45     1217.15     17.81 o 
   5   0   5     1685.67     1697.21     30.08 o 
   6   0   5      248.52      249.18     11.90 o 
   7   0   5      497.68      497.69     18.84 o 
   8   0   5       30.95       36.02      6.61 o 
   9   0   5      131.92      143.92      8.53 o 
  -8   1   5      363.16      348.59      9.77 o 
  -7   1   5      118.74      133.13      6.90 o 
  -6   1   5      469.95      469.39     13.36 o 
  -5   1   5      792.54      802.18     11.69 o 
  -4   1   5      925.80      865.27      8.16 o 
  -3   1   5     1341.07     1316.13     12.70 o 
  -2   1   5     7261.63     7401.24     74.56 o 
  -1   1   5     3916.30     3807.54     38.64 o 
   0   1   5     4673.73     4974.16     43.83 o 
   1   1   5     8386.26     8623.91     97.73 o 
   2   1   5     7056.24     7608.20     92.05 o 
   3   1   5     3488.78     3604.88     45.55 o 
   4   1   5     3636.33     3578.64     38.81 o 
   5   1   5      624.53      603.49     10.93 o 
   6   1   5      756.41      778.27     22.80 o 
   7   1   5      577.83      542.64     19.17 o 
   8   1   5      463.40      434.96     12.85 o 
   9   1   5       13.37        9.85      4.79 o 
  -8   2   5       49.90       66.66      4.59 o 
  -7   2   5      282.86      292.33      7.82 o 
  -6   2   5      306.59      312.18     10.79 o 
  -5   2   5      724.22      733.87      9.19 o 
  -4   2   5       35.56       37.28      1.86 o 
  -3   2   5      214.40      218.37      3.16 o 
  -2   2   5       31.15       61.43      2.31 o 
  -1   2   5        4.60       10.65      1.77 o 
   0   2   5      178.01      202.47      4.22 o 
   1   2   5      843.34      939.02     12.74 o 
   2   2   5     1992.20     2064.01     31.80 o 
   3   2   5      206.40      201.87      4.85 o 
   4   2   5        3.08        8.12      2.24 o 
   5   2   5     2194.92     2247.49     26.40 o 
   6   2   5      507.57      502.20      8.92 o 
   7   2   5      890.01      875.12     13.90 o 
   8   2   5      654.15      640.08     11.77 o 
   9   2   5      288.55      297.02      7.62 o 
  -8   3   5       13.91       12.21      4.05 o 
  -7   3   5      119.79      129.86      5.77 o 
  -6   3   5      664.59      651.67     11.20 o 
  -5   3   5      266.55      264.90      8.48 o 
  -4   3   5     2202.27     2256.10     27.80 o 
  -3   3   5      211.02      203.89      3.63 o 
  -2   3   5     2185.39     2103.39     20.00 o 
  -1   3   5     4376.19     4289.03     45.88 o 
   0   3   5     5036.14     5367.04     52.61 o 
   1   3   5     3675.24     3606.08     41.21 o 
   2   3   5     2629.93     2763.56     33.47 o 
   3   3   5     2267.68     2391.19     21.49 o 
   4   3   5     6022.49     6434.48     54.48 o 
   5   3   5     1584.64     1619.92     17.07 o 
   6   3   5       13.85       14.18      1.65 o 
   7   3   5      387.74      385.94     10.40 o 
   8   3   5      120.40      113.02      5.69 o 
   9   3   5        3.38        2.29      2.36 o 
  -7   4   5       32.72       37.60      3.92 o 
  -6   4   5        1.47       -0.94      2.25 o 
  -5   4   5      398.73      399.05      7.32 o 
  -4   4   5       15.40       17.08      1.81 o 
  -3   4   5       24.11       22.43      1.60 o 
  -2   4   5      174.40      162.56      3.81 o 
  -1   4   5      217.09      195.42      3.20 o 
   0   4   5     2248.93     2548.53     22.72 o 
   1   4   5       43.07       43.42      1.61 o 
   2   4   5     2425.20     2414.85     22.36 o 
   3   4   5     1187.76     1155.80     11.44 o 
   4   4   5     1045.19     1040.10     11.51 o 
   5   4   5     2833.85     2827.51     25.23 o 
   6   4   5      266.67      242.35      8.14 o 
   7   4   5      736.65      739.10     11.41 o 
   8   4   5      976.90      962.03     14.28 o 
   9   4   5      474.83      470.62     17.44 o 
  -7   5   5       86.12       85.15      7.04 o 
  -6   5   5       96.44       97.89      6.79 o 
  -5   5   5      340.16      333.34      8.47 o 
  -4   5   5     3197.48     3163.48     54.34 o 
  -3   5   5      114.41      123.86      3.97 o 
  -2   5   5     2671.70     2676.90     29.21 o 
  -1   5   5     3229.41     3217.39     33.96 o 
   0   5   5     2269.62     2257.86     21.43 o 
   1   5   5     3390.13     3367.98     27.95 o 
   2   5   5     5866.27     6098.01     57.60 o 
   3   5   5      534.61      493.70      9.33 o 
   4   5   5     2011.19     2091.55     19.21 o 
   5   5   5     2184.62     2150.25     20.09 o 
   6   5   5      447.45      469.44      7.67 o 
   7   5   5      516.61      537.82     13.79 o 
   8   5   5        4.60        6.42      2.06 o 
   9   5   5        1.48       -2.10      2.10 o 
  -6   6   5      119.54      109.43      5.93 o 
  -5   6   5       56.33       47.98      7.96 o 
  -4   6   5        4.52        3.50      1.76 o 
  -3   6   5        2.70       -0.08      1.67 o 
  -2   6   5      367.56      342.91      6.60 o 
  -1   6   5      274.11      244.80      5.25 o 
   0   6   5      290.67      296.52      4.54 o 
   1   6   5        7.55        6.78      0.97 o 
   2   6   5     2545.46     2669.74     21.45 o 
   3   6   5      823.72      838.92      8.32 o 
   4   6   5      195.92      195.65      5.03 o 
   5   6   5     1780.39     1790.24     17.47 o 
   6   6   5     1726.29     1749.74     17.52 o 
   7   6   5      744.20      760.23     13.40 o 
   8   6   5      427.25      443.27      8.93 o 
   9   6   5      425.38      433.35      9.29 o 
  -6   7   5      207.48      206.90      7.91 o 
  -5   7   5      159.48      159.60      8.11 o 
  -4   7   5      733.26      745.67     14.02 o 
  -3   7   5      492.82      519.00      9.30 o 
  -2   7   5     2055.99     2047.67     21.39 o 
  -1   7   5      652.32      633.03      9.81 o 
   0   7   5     1431.12     1457.08     14.27 o 
   1   7   5     1529.15     1509.33     14.66 o 
   2   7   5     2824.92     2836.34     25.23 o 
   3   7   5      156.30      148.45      2.98 o 
   4   7   5     1275.73     1339.10     12.47 o 
   5   7   5     1217.45     1211.29     12.98 o 
   6   7   5       56.72       59.23      2.67 o 
   7   7   5      103.02      104.19      3.54 o 
   8   7   5      122.19      126.95      4.07 o 
   9   7   5       10.45       10.00      5.24 o 
  -5   8   5        0.60       -2.77      2.77 o 
  -4   8   5      159.29      161.14      6.62 o 
  -3   8   5      112.57      129.14      5.10 o 
  -2   8   5        0.12       -1.03      1.50 o 
  -1   8   5        1.06        2.02      1.52 o 
   0   8   5       11.70       22.98      2.05 o 
   1   8   5      444.58      467.43      6.42 o 
   2   8   5      810.78      793.66      9.24 o 
   3   8   5     1071.61     1068.36     10.44 o 
   4   8   5      391.90      392.80      5.36 o 
   5   8   5     1027.82     1024.56     10.47 o 
   6   8   5     1321.78     1312.37     14.35 o 
   7   8   5      468.85      460.94      9.03 o 
   8   8   5      766.22      765.96     12.09 o 
   9   8   5      689.44      687.82     12.46 o 
  -4   9   5      436.58      436.94     11.15 o 
  -3   9   5      637.96      682.99     17.39 o 
  -2   9   5      242.63      242.47      6.77 o 
  -1   9   5      803.06      810.41     11.64 o 
   0   9   5     1650.91     1641.56     18.88 o 
   1   9   5       67.14       71.15      3.53 o 
   2   9   5     1148.44     1184.35     12.83 o 
   3   9   5      345.91      353.04      5.76 o 
   4   9   5      270.00      273.54      4.89 o 
   5   9   5      458.65      442.81      8.06 o 
   6   9   5      155.76      151.41      8.33 o 
   7   9   5       54.98       57.99      3.48 o 
   8   9   5       61.82       55.36      3.70 o 
   9   9   5        9.06        7.75      2.94 o 
  -3  10   5      247.26      252.21      8.54 o 
  -2  10   5        0.07       -1.92      2.51 o 
  -1  10   5       10.45        8.07      3.25 o 
   0  10   5      228.18      224.06      5.78 o 
   1  10   5      124.98      126.07      4.34 o 
   2  10   5        7.17        2.72      2.50 o 
   3  10   5     1804.41     1845.72     20.97 o 
   4  10   5      484.61      477.63      8.34 o 
   5  10   5      411.35      412.74      7.87 o 
   6  10   5     1050.62     1056.73     14.54 o 
   7  10   5      575.10      571.35     10.68 o 
   8  10   5      495.43      504.81     10.46 o 
  -2  11   5      133.42      136.22      7.43 o 
  -1  11   5      866.10      896.85     18.45 o 
   0  11   5      640.56      634.42     13.67 o 
   1  11   5      167.76      178.31      6.34 o 
   2  11   5     1131.30     1154.28     22.23 o 
   3  11   5      176.35      183.60      5.09 o 
   4  11   5        1.49       -1.63      1.63 o 
   5  11   5      315.96      314.62      6.92 o 
   6  11   5      181.77      177.42      5.42 o 
   7  11   5        2.42        1.45      2.16 o 
   0  12   5       80.48       83.70      6.44 o 
   1  12   5       40.40       36.38      8.64 o 
   2  12   5        1.47       -2.24      2.24 o 
   3  12   5      527.31      507.60     10.79 o 
   4  12   5       75.74       71.20      3.74 o 
   5  12   5      215.26      205.34      5.87 o 
   6  12   5      585.07      587.74     12.15 o 
  -3 -10   6        0.57       -0.99      6.94 o 
  -2 -10   6       45.53       47.26     10.24 o 
  -6  -9   6      126.27      116.89     16.69 o 
  -5  -9   6       68.50       68.32      6.02 o 
  -4  -9   6     1196.30     1213.48     23.07 o 
  -3  -9   6      158.09      168.22      8.79 o 
  -2  -9   6      802.82      799.39     19.60 o 
  -1  -9   6      961.01     1004.31     30.07 o 
   0  -9   6      425.88      446.14     18.51 o 
   1  -9   6      422.84      434.90     18.51 o 
  -7  -8   6       39.60       42.23      4.96 o 
  -6  -8   6       97.76       96.78      6.55 o 
  -5  -8   6      445.52      439.03     13.13 o 
  -4  -8   6        2.28       -1.51      2.60 o 
  -3  -8   6       20.96       17.34      4.17 o 
  -2  -8   6      165.03      165.36      8.07 o 
  -1  -8   6       34.35       34.51      5.45 o 
   0  -8   6       90.35      107.07      8.59 o 
   1  -8   6        0.73        2.31      3.64 o 
   2  -8   6      290.60      298.75     14.87 o 
   3  -8   6      177.69      177.46     12.23 o 
  -7  -7   6      206.01      199.50      8.54 o 
  -6  -7   6      335.53      301.02      9.96 o 
  -5  -7   6      512.63      502.07     12.87 o 
  -4  -7   6     1460.33     1442.72     24.58 o 
  -3  -7   6      285.66      273.07      8.83 o 
  -2  -7   6     1650.30     1630.28     25.91 o 
  -1  -7   6     1315.67     1301.36     25.36 o 
   0  -7   6     1100.90     1080.48     22.04 o 
   1  -7   6      721.53      712.50     23.13 o 
   2  -7   6     1322.03     1342.06     36.68 o 
   3  -7   6      216.27      217.45     12.56 o 
   4  -7   6      435.37      452.09     19.50 o 
  -8  -6   6       74.18       78.69      5.81 o 
  -7  -6   6      106.27      110.38      6.86 o 
  -6  -6   6      168.41      164.48      7.11 o 
  -5  -6   6       52.44       61.16      4.72 o 
  -4  -6   6      138.19      134.40      6.10 o 
  -3  -6   6       37.72       41.82      3.91 o 
  -2  -6   6       20.01       18.53      3.19 o 
  -1  -6   6       42.07       46.27      4.83 o 
   0  -6   6       40.21       40.71      4.04 o 
   1  -6   6      120.29      118.64      8.26 o 
   2  -6   6      331.49      340.72     14.54 o 
   3  -6   6      686.73      726.71     23.79 o 
   4  -6   6      137.83      130.21     10.24 o 
   5  -6   6      281.81      292.27     10.63 o 
  -8  -5   6      130.82      125.94     11.26 o 
  -7  -5   6      369.78      355.17     10.36 o 
  -6  -5   6      902.79      857.61     16.95 o 
  -5  -5   6      561.95      552.64     12.45 o 
  -4  -5   6     1688.73     1635.97     25.50 o 
  -3  -5   6     1977.96     1918.22     28.44 o 
  -2  -5   6     1575.33     1528.97     25.05 o 
  -1  -5   6     2540.05     2389.80     32.89 o 
   0  -5   6     4007.60     3922.47    104.60 o 
   1  -5   6      849.24      843.61     16.94 o 
   2  -5   6     2192.96     2135.06     33.77 o 
   3  -5   6      435.39      443.67     11.32 o 
   4  -5   6      466.39      458.36     23.13 o 
   5  -5   6      719.80      765.31     17.87 o 
   6  -5   6      202.46      209.85     13.22 o 
  -8  -4   6       26.71       27.55      6.85 o 
  -7  -4   6      187.63      186.28      7.22 o 
  -6  -4   6       13.25       15.66      2.79 o 
  -5  -4   6       26.45       30.98      3.25 o 
  -4  -4   6      678.77      656.38     12.91 o 
  -3  -4   6      297.21      289.98      7.76 o 
  -2  -4   6        0.89        2.10      2.62 o 
  -1  -4   6       83.17       81.85      2.96 o 
   0  -4   6      385.47      375.34      6.43 o 
   1  -4   6      167.60      185.33      5.28 o 
   2  -4   6        4.22        6.77      1.87 o 
   3  -4   6     1612.08     1619.37     27.29 o 
   4  -4   6      259.80      263.47     12.06 o 
   5  -4   6      551.42      571.75     35.20 o 
   6  -4   6      793.48      815.61     26.77 o 
   7  -4   6      169.58      176.14     12.89 o 
  -8  -3   6      192.09      182.09     17.68 o 
  -7  -3   6      382.88      367.65     14.85 o 
  -6  -3   6     1150.31     1141.03     20.59 o 
  -5  -3   6      966.94      938.81     16.46 o 
  -4  -3   6     2969.30     3005.78     62.75 o 
  -3  -3   6     4479.25     4420.95     46.31 o 
  -2  -3   6     1245.62     1191.63     13.37 o 
  -1  -3   6     3826.99     3706.78     42.98 o 
   0  -3   6     4440.06     4382.96     45.11 o 
   1  -3   6     2519.52     2491.23     26.95 o 
   2  -3   6     6321.67     6157.61     70.00 o 
   3  -3   6      889.41      920.63     14.17 o 
   4  -3   6      102.59       95.50      5.25 o 
   5  -3   6      602.54      561.48     19.50 o 
   6  -3   6      269.93      250.50     13.55 o 
   7  -3   6       39.02       41.31      7.60 o 
  -8  -2   6        3.58        5.53      4.61 o 
  -7  -2   6      360.08      374.06     25.45 o 
  -6  -2   6        4.55        4.92      1.91 o 
  -5  -2   6       23.54       30.30      2.57 o 
  -4  -2   6      259.19      264.31      6.25 o 
  -3  -2   6       38.02       38.37      3.28 o 
  -2  -2   6      134.81      150.35      5.98 o 
  -1  -2   6       13.86       14.86      0.95 o 
   0  -2   6      178.12      159.66      3.29 o 
   1  -2   6     1109.16     1158.35     13.78 o 
   2  -2   6      168.74      166.71      3.27 o 
   3  -2   6     1441.95     1419.43     23.80 o 
   4  -2   6        4.49       10.10      1.75 o 
   5  -2   6      399.35      394.59     15.53 o 
   6  -2   6     1111.25     1073.71     30.73 o 
   7  -2   6      605.57      609.39     22.80 o 
   8  -2   6      315.54      344.68     17.85 o 
  -8  -1   6       90.83       98.82      4.10 o 
  -7  -1   6      312.45      325.82     19.08 o 
  -6  -1   6     1274.83     1309.06     21.94 o 
  -5  -1   6      511.25      510.90      8.87 o 
  -4  -1   6     1844.60     1943.66     22.70 o 
  -3  -1   6     5776.00     5794.12     50.31 o 
  -2  -1   6     3146.94     3296.66     29.49 o 
  -1  -1   6     4348.95     4358.10     40.47 o 
   0  -1   6     2430.95     2366.77     20.61 o 
   1  -1   6     1695.71     1707.61     17.23 o 
   2  -1   6     2979.95     2953.37     30.88 o 
   3  -1   6     3061.31     3087.19     37.74 o 
   4  -1   6      897.19      910.91     17.72 o 
   5  -1   6      281.93      268.35     12.23 o 
   6  -1   6       14.91       21.15      5.29 o 
   7  -1   6       24.51       20.16      5.62 o 
   8  -1   6       16.21       12.23      5.62 o 
  -8   0   6       91.70       96.59      4.63 o 
  -7   0   6       71.06       74.73      5.34 o 
  -6   0   6        4.24        4.31      1.72 o 
  -5   0   6       54.80       53.67      4.46 o 
  -4   0   6       75.62       85.49      2.95 o 
  -3   0   6       42.50       51.37      1.92 o 
  -2   0   6      746.65      705.84      8.59 o 
  -1   0   6       12.77        8.62      0.86 o 
   0   0   6       14.42       44.02      1.55 o 
   1   0   6     1432.69     1344.89     15.33 o 
   2   0   6      159.89      162.69      3.41 o 
   3   0   6     3956.61     3985.55     47.70 o 
   4   0   6     2047.23     2068.96     32.89 o 
   5   0   6      460.47      443.50     15.53 o 
   6   0   6      298.21      290.49     13.22 o 
   7   0   6      883.58      867.83     26.77 o 
   8   0   6      641.22      660.62     24.12 o 
  -8   1   6      323.73      339.55     21.22 o 
  -7   1   6       50.25       52.44      4.25 o 
  -6   1   6      645.17      660.13     10.70 o 
  -5   1   6      850.79      849.88     12.09 o 
  -4   1   6     1575.10     1706.71     21.82 o 
  -3   1   6     2479.45     2428.54     24.34 o 
  -2   1   6     2492.68     2543.45     26.06 o 
  -1   1   6     4396.75     4472.69     45.38 o 
   0   1   6     6217.30     6271.97     55.06 o 
   1   1   6     2581.54     2579.40     27.14 o 
   2   1   6      655.17      633.77     10.18 o 
   3   1   6     3216.47     3203.70     48.13 o 
   4   1   6      119.14      113.02      4.52 o 
   5   1   6      376.11      406.38     10.65 o 
   6   1   6      859.33      848.00     24.46 o 
   7   1   6        0.46        3.30      3.30 o 
   8   1   6       64.87       69.87      5.72 o 
   9   1   6       27.13       29.52      8.59 o 
  -8   2   6       41.24       47.31      4.51 o 
  -7   2   6        5.66        8.02      2.31 o 
  -6   2   6      136.54      148.84      4.81 o 
  -5   2   6       94.22       90.77      4.04 o 
  -4   2   6       96.94      102.84      3.06 o 
  -3   2   6       53.24       58.97      3.91 o 
  -2   2   6      763.41      762.48     11.03 o 
  -1   2   6      924.31      977.15     14.34 o 
   0   2   6     1617.48     1655.56     23.78 o 
   1   2   6     1949.47     1916.85     24.67 o 
   2   2   6        3.88        8.68      2.15 o 
   3   2   6     2773.79     2763.30     36.18 o 
   4   2   6     4020.14     3979.50     48.13 o 
   5   2   6     1525.26     1507.73     35.20 o 
   6   2   6     1500.53     1438.31     25.86 o 
   7   2   6     1538.16     1470.12     26.97 o 
   8   2   6      241.36      237.90      9.34 o 
   9   2   6      514.27      509.64     20.99 o 
  -8   3   6      373.77      397.90     18.34 o 
  -7   3   6       22.14       18.89      4.63 o 
  -6   3   6      988.23      999.52     28.55 o 
  -5   3   6      779.65      759.81     10.75 o 
  -4   3   6      602.45      598.14      8.63 o 
  -3   3   6     2784.04     2714.65     27.13 o 
  -2   3   6     4459.74     4625.46     54.88 o 
  -1   3   6     1508.06     1434.27     24.20 o 
   0   3   6     3280.42     3394.65     34.36 o 
   1   3   6     3614.15     3710.75     43.36 o 
   2   3   6     2205.28     2330.20     36.10 o 
   3   3   6     4410.00     4577.56     57.87 o 
   4   3   6       82.86       62.50      3.30 o 
   5   3   6      137.72      140.05      4.48 o 
   6   3   6      432.53      411.13      9.04 o 
   7   3   6       19.84       22.02      2.90 o 
   8   3   6       13.45       10.61      3.57 o 
   9   3   6        6.17       -0.83      3.00 o 
  -7   4   6       29.08       17.35      6.94 o 
  -6   4   6      204.57      197.07      7.04 o 
  -5   4   6      148.02      150.34      5.14 o 
  -4   4   6        5.11        1.86      1.66 o 
  -3   4   6       16.78       15.49      2.32 o 
  -2   4   6      800.21      827.12     10.62 o 
  -1   4   6      291.34      300.00      5.06 o 
   0   4   6      270.57      258.72      4.38 o 
   1   4   6     2956.21     3069.91     31.52 o 
   2   4   6     1351.03     1333.30     15.43 o 
   3   4   6     1244.46     1317.43     18.30 o 
   4   4   6     2584.81     2678.25     29.71 o 
   5   4   6     1632.62     1621.09     20.27 o 
   6   4   6     1327.05     1351.80     27.86 o 
   7   4   6     1707.06     1699.11     21.04 o 
   8   4   6      524.72      510.46      9.00 o 
   9   4   6      629.07      615.21     21.81 o 
  -7   5   6      157.84      157.50      6.79 o 
  -6   5   6      623.29      632.84     14.34 o 
  -5   5   6      279.02      307.34      7.67 o 
  -4   5   6      433.50      432.74      8.64 o 
  -3   5   6     1283.94     1287.94     14.39 o 
  -2   5   6     1869.00     1864.84     21.38 o 
  -1   5   6     1000.10      975.08     12.24 o 
   0   5   6     2396.22     2411.87     20.58 o 
   1   5   6     1573.27     1542.48     12.66 o 
   2   5   6      123.42      128.65      2.13 o 
   3   5   6     2232.64     2254.57     27.70 o 
   4   5   6     1007.98     1031.14     11.91 o 
   5   5   6       58.66       65.13      2.67 o 
   6   5   6       64.61       66.22      3.19 o 
   7   5   6       29.63       31.38      2.52 o 
   8   5   6        0.07        0.47      1.65 o 
   9   5   6        0.24       -1.64      2.14 o 
  -6   6   6       22.40       24.05      3.62 o 
  -5   6   6        0.85       -1.48      2.05 o 
  -4   6   6        3.00        2.81      1.58 o 
  -3   6   6       87.10       87.10      3.22 o 
  -2   6   6      266.17      265.28      5.72 o 
  -1   6   6      526.32      550.43      8.43 o 
   0   6   6      534.45      533.79     10.59 o 
   1   6   6     2358.94     2357.87     22.66 o 
   2   6   6     1470.09     1487.65     12.99 o 
   3   6   6      821.59      859.00      8.57 o 
   4   6   6     3675.78     3792.08     36.24 o 
   5   6   6     2634.40     2666.02     26.98 o 
   6   6   6      879.87      888.11     11.72 o 
   7   6   6     1647.92     1671.70     23.35 o 
   8   6   6      698.24      684.09     13.93 o 
   9   6   6      490.81      481.92      9.61 o 
  -5   7   6      572.15      587.89     19.47 o 
  -4   7   6      486.46      501.58     13.69 o 
  -3   7   6      137.41      145.07      4.82 o 
  -2   7   6      832.49      839.87     12.32 o 
  -1   7   6      863.27      910.18     12.94 o 
   0   7   6      957.93      948.48     14.21 o 
   1   7   6     1380.75     1398.35     13.80 o 
   2   7   6      114.56      114.19      2.60 o 
   3   7   6      975.12      964.08      9.55 o 
   4   7   6      806.94      789.06      8.40 o 
   5   7   6        6.78       11.58      2.45 o 
   6   7   6       45.96       55.37      2.97 o 
   7   7   6      113.55      114.60      5.02 o 
   8   7   6        0.52       -1.31      1.76 o 
   9   7   6        7.17        6.36      2.52 o 
  -5   8   6        0.17        0.07      2.64 o 
  -4   8   6       81.93       77.82      4.86 o 
  -3   8   6        0.44       -0.84      1.91 o 
  -2   8   6       11.83       15.32      1.92 o 
  -1   8   6      998.82      992.25     14.50 o 
   0   8   6      479.15      469.82      9.18 o 
   1   8   6     1199.74     1157.35     13.89 o 
   2   8   6     1792.39     1742.40     17.00 o 
   3   8   6      667.15      659.32      7.47 o 
   4   8   6     2039.54     2027.99     17.79 o 
   5   8   6     1852.64     1840.90     16.73 o 
   6   8   6      662.92      676.14     10.13 o 
   7   8   6     1479.36     1516.88     22.18 o 
   8   8   6      781.35      818.07     14.74 o 
   9   8   6      365.20      359.92     11.54 o 
  -4   9   6      285.31      313.35     13.93 o 
  -3   9   6      250.10      244.22      7.12 o 
  -2   9   6      812.93      827.13     11.61 o 
  -1   9   6      280.09      289.64      6.39 o 
   0   9   6      169.04      167.06      4.78 o 
   1   9   6     1243.70     1271.58     16.30 o 
   2   9   6      195.70      195.41      4.89 o 
   3   9   6      227.74      223.91      4.50 o 
   4   9   6      627.99      613.60      9.55 o 
   5   9   6      152.40      157.92      3.56 o 
   6   9   6       40.95       43.18      2.92 o 
   7   9   6       45.92       45.28      3.16 o 
   8   9   6       48.08       48.11      4.19 o 
  -3  10   6        1.03        0.91      2.63 o 
  -2  10   6        2.35        2.13      2.42 o 
  -1  10   6      160.87      149.60      4.74 o 
   0  10   6       55.61       49.76      3.85 o 
   1  10   6      427.28      422.78      7.87 o 
   2  10   6     1424.84     1445.86     17.45 o 
   3  10   6      310.17      305.02      5.59 o 
   4  10   6      657.33      643.12      9.96 o 
   5  10   6     1340.22     1304.75     16.51 o 
   6  10   6      535.54      540.62      9.46 o 
   7  10   6      461.78      461.96      8.84 o 
   8  10   6      272.05      287.42      7.16 o 
  -1  11   6      211.86      200.61      5.81 o 
   0  11   6       49.12       48.23      4.28 o 
   1  11   6      318.56      309.47      8.01 o 
   2  11   6       49.92       44.38      3.54 o 
   3  11   6        3.92        1.51      2.14 o 
   4  11   6      238.51      247.13      5.97 o 
   5  11   6       57.72       53.24      3.23 o 
   6  11   6        2.37       -0.23      1.93 o 
   7  11   6       62.04       62.11      4.33 o 
   0  12   6       48.38       45.73      6.44 o 
   1  12   6       51.33       47.76      4.47 o 
   2  12   6      680.69      682.61     13.00 o 
   3  12   6      242.51      243.51      7.43 o 
   4  12   6      251.47      254.45      7.64 o 
   5  12   6      679.00      682.35     11.23 o 
   6  12   6      363.05      337.49      8.97 o 
  -4  -9   7      280.13      274.49     11.34 o 
  -3  -9   7      482.55      503.34     15.32 o 
  -2  -9   7      747.52      790.61     19.95 o 
  -1  -9   7      304.22      318.58     15.53 o 
  -6  -8   7       69.88       72.67      6.00 o 
  -5  -8   7        6.46        7.52      5.94 o 
  -4  -8   7        9.62       11.88      3.60 o 
  -3  -8   7        0.36        4.13      3.05 o 
  -2  -8   7       54.36       63.48      7.11 o 
  -1  -8   7      272.26      282.18     11.57 o 
   0  -8   7       67.60       64.11      7.27 o 
   1  -8   7      286.01      309.65     15.20 o 
   2  -8   7      210.14      203.24     12.89 o 
  -7  -7   7      289.02      276.91     10.19 o 
  -6  -7   7      415.95      406.62     12.06 o 
  -5  -7   7     1000.87      990.97     24.66 o 
  -4  -7   7      869.62      876.28     17.87 o 
  -3  -7   7      534.77      530.74     24.22 o 
  -2  -7   7     1274.36     1316.46     26.02 o 
  -1  -7   7      524.84      510.04     14.05 o 
   0  -7   7      737.00      795.12     25.12 o 
   1  -7   7     1136.44     1138.15     32.72 o 
   2  -7   7      241.99      251.16     13.55 o 
   3  -7   7      220.55      210.51     12.89 o 
  -7  -6   7        0.21       -2.43      2.55 o 
  -6  -6   7       70.64       67.73      6.54 o 
  -5  -6   7       12.47       11.54      7.33 o 
  -4  -6   7       34.24       29.03      3.80 o 
  -3  -6   7       23.59       22.08      3.20 o 
  -2  -6   7       29.86       26.23      4.96 o 
  -1  -6   7      497.21      498.54     20.32 o 
   0  -6   7      100.38       96.67      5.64 o 
   1  -6   7      811.31      803.71     24.79 o 
   2  -6   7      804.72      824.20     26.11 o 
   3  -6   7       73.55       67.09      7.60 o 
   4  -6   7      450.72      463.99     19.50 o 
  -8  -5   7      361.98      364.89     17.16 o 
  -7  -5   7      499.84      516.41     19.66 o 
  -6  -5   7      282.27      278.15     15.94 o 
  -5  -5   7     1374.31     1367.73     48.50 o 
  -4  -5   7     1120.74     1091.92     19.37 o 
  -3  -5   7     1474.58     1441.96     23.19 o 
  -2  -5   7     3176.81     3115.04     42.22 o 
  -1  -5   7      827.27      841.58     15.35 o 
   0  -5   7      423.27      437.92     22.31 o 
   1  -5   7     1187.50     1191.03     31.73 o 
   2  -5   7      222.46      229.02     11.57 o 
   3  -5   7      453.66      463.29     12.09 o 
   4  -5   7      613.70      630.01     15.27 o 
   5  -5   7        3.77        2.42      6.44 o 
  -8  -4   7       66.15       59.22      8.48 o 
  -7  -4   7        4.87        6.72      5.32 o 
  -6  -4   7      189.01      183.59      7.18 o 
  -5  -4   7       35.80       32.47      3.88 o 
  -4  -4   7       57.14       60.66      4.11 o 
  -3  -4   7      131.56      129.19      7.48 o 
  -2  -4   7       12.85       15.00      2.51 o 
  -1  -4   7      191.16      195.33      8.18 o 
   0  -4   7       18.72       17.17      2.44 o 
   1  -4   7      573.68      546.48      9.84 o 
   2  -4   7     1900.23     1867.60     30.15 o 
   3  -4   7      505.25      528.59     12.56 o 
   4  -4   7      957.36      971.09     19.72 o 
   5  -4   7      843.15      845.10     18.91 o 
   6  -4   7      212.65      210.84     12.89 o 
  -8  -3   7      330.16      326.51     18.18 o 
  -7  -3   7      648.51      651.37     20.59 o 
  -6  -3   7      537.39      517.14     19.66 o 
  -5  -3   7     1466.59     1479.17     33.95 o 
  -4  -3   7      978.25      982.05     17.02 o 
  -3  -3   7      681.89      711.74     13.22 o 
  -2  -3   7     1796.26     1728.46     20.30 o 
  -1  -3   7     2793.72     2750.44     27.41 o 
   0  -3   7     1732.37     1686.91     19.66 o 
   1  -3   7      951.13      928.72     12.26 o 
   2  -3   7       11.58       22.69      2.68 o 
   3  -3   7        4.74        7.85      5.29 o 
   4  -3   7      391.63      392.39     15.04 o 
   5  -3   7       66.69       60.15      6.94 o 
   6  -3   7        3.69        0.00      3.97 o 
   7  -3   7        5.74        1.32      4.30 o 
  -8  -2   7       28.84       21.40      7.60 o 
  -7  -2   7        9.94        1.12      4.26 o 
  -6  -2   7        1.15       -4.79      4.79 o 
  -5  -2   7       61.09       70.64      3.51 o 
  -4  -2   7        4.63        4.76      3.86 o 
  -3  -2   7      186.00      171.17      7.01 o 
  -2  -2   7       48.62       50.32      3.08 o 
  -1  -2   7     1927.61     1861.60     19.40 o 
   0  -2   7     1146.15     1185.70     13.23 o 
   1  -2   7      402.52      378.24      5.79 o 
   2  -2   7     1508.27     1492.41     15.78 o 
   3  -2   7      925.11      925.43     17.38 o 
   4  -2   7     1873.58     1822.11     30.34 o 
   5  -2   7     2599.87     2553.91     56.84 o 
   6  -2   7     1184.57     1198.30     33.38 o 
   7  -2   7      586.39      595.85     22.47 o 
  -8  -1   7      262.89      271.04     13.46 o 
  -7  -1   7      386.48      388.05     12.25 o 
  -6  -1   7      427.91      429.42     11.63 o 
  -5  -1   7     1478.81     1493.03     23.56 o 
  -4  -1   7     2427.29     2447.11     27.86 o 
  -3  -1   7     1077.38     1058.84     12.64 o 
  -2  -1   7      956.13      906.81     11.31 o 
  -1  -1   7     1918.86     1796.43     19.14 o 
   0  -1   7      838.46      792.69      8.48 o 
   1  -1   7     2546.65     2409.59     23.77 o 
   2  -1   7     2061.81     2062.69     20.70 o 
   3  -1   7       29.62       31.08      2.27 o 
   4  -1   7       62.83       56.51      5.62 o 
   5  -1   7        0.63        2.31      2.97 o 
   6  -1   7       16.11        9.58      4.63 o 
   7  -1   7       23.84       26.77      5.95 o 
   8  -1   7       17.80       20.82      6.28 o 
  -8   0   7        1.68        3.78      4.26 o 
  -7   0   7        3.53        6.63      3.67 o 
  -6   0   7       11.95        9.12      3.68 o 
  -5   0   7       19.63       18.79      3.40 o 
  -4   0   7      229.45      226.17      6.35 o 
  -3   0   7      556.94      524.43      7.50 o 
  -2   0   7        3.04        6.34      2.78 o 
  -1   0   7     1393.89     1379.42     13.17 o 
   0   0   7     1845.54     1938.48     17.61 o 
   1   0   7     1940.13     2097.01     23.01 o 
   2   0   7     4722.65     4771.11     56.34 o 
   3   0   7     2269.53     2253.64     28.91 o 
   4   0   7      713.34      702.85     14.25 o 
   5   0   7     2130.41     1994.41     45.27 o 
   6   0   7     2336.00     2362.56     53.87 o 
   7   0   7     1142.08     1075.03     31.06 o 
   8   0   7     1104.79     1052.23     32.39 o 
  -8   1   7       82.58       85.14     14.38 o 
  -7   1   7      626.94      628.28     15.08 o 
  -6   1   7      588.47      598.99     13.75 o 
  -5   1   7      646.95      638.32     11.81 o 
  -4   1   7     1743.67     1741.24     22.48 o 
  -3   1   7     2011.10     1988.81     24.29 o 
  -2   1   7     2017.39     2007.41     20.51 o 
  -1   1   7     2765.12     2750.16     25.86 o 
   0   1   7      511.40      508.27      6.47 o 
   1   1   7     1204.70     1187.52     14.20 o 
   2   1   7     2442.45     2467.89     38.11 o 
   3   1   7       25.97       26.39      2.68 o 
   4   1   7      484.35      483.57     11.21 o 
   5   1   7      161.51      149.32      5.96 o 
   6   1   7       27.68       34.37      4.96 o 
   7   1   7       78.95       75.02      7.60 o 
   8   1   7        2.84        1.32      3.97 o 
  -8   2   7       32.63       25.73      3.44 o 
  -7   2   7        0.01       -2.36      2.36 o 
  -6   2   7       76.54       82.47      3.45 o 
  -5   2   7        0.66       -0.81      2.22 o 
  -4   2   7       13.39       14.83      2.51 o 
  -3   2   7     1090.61     1120.11     15.63 o 
  -2   2   7      482.19      501.34      8.66 o 
  -1   2   7     1267.92     1279.04     18.28 o 
   0   2   7     1238.31     1156.81     13.99 o 
   1   2   7     1380.56     1394.89     18.59 o 
   2   2   7     3728.57     3878.79     57.57 o 
   3   2   7     5346.77     5541.90     82.12 o 
   4   2   7      913.38      935.03     14.44 o 
   5   2   7     2170.75     2199.59     36.13 o 
   6   2   7     2044.20     1986.97     33.87 o 
   7   2   7      635.23      638.15     21.15 o 
   8   2   7     1021.13      960.46     29.91 o 
   9   2   7      589.43      568.95     16.12 o 
  -7   3   7      384.32      406.51      9.90 o 
  -6   3   7      249.81      257.88      7.04 o 
  -5   3   7      437.13      431.56      7.26 o 
  -4   3   7     1210.28     1216.17     17.44 o 
  -3   3   7     1320.01     1339.34     22.63 o 
  -2   3   7      412.89      412.38     10.63 o 
  -1   3   7     2228.31     2238.25     35.80 o 
   0   3   7     1021.11     1025.13     14.68 o 
   1   3   7      762.82      809.24     12.24 o 
   2   3   7     1738.00     1692.04     27.78 o 
   3   3   7       22.24       20.37      6.44 o 
   4   3   7       98.88      112.10      6.17 o 
   5   3   7      183.95      196.81      8.77 o 
   6   3   7       15.47       15.57      2.40 o 
   7   3   7       77.89       74.95      5.31 o 
   8   3   7        8.37        5.76      3.41 o 
   9   3   7      281.90      280.51     27.26 o 
  -7   4   7        2.92       -0.58      2.82 o 
  -6   4   7       64.40       69.19      4.01 o 
  -5   4   7       35.00       37.43      2.85 o 
  -4   4   7       61.07       66.63      5.33 o 
  -3   4   7      855.62      845.16     12.26 o 
  -2   4   7      646.13      668.67     14.91 o 
  -1   4   7     1263.43     1250.92     22.63 o 
   0   4   7     3099.44     3140.83     37.99 o 
   1   4   7     2295.19     2363.31     25.18 o 
   2   4   7     2371.32     2410.39     25.95 o 
   3   4   7     6410.00     6547.75     76.56 o 
   4   4   7     1527.84     1528.35     18.77 o 
   5   4   7     2364.74     2453.51     28.41 o 
   6   4   7     1454.91     1436.81     21.65 o 
   7   4   7      901.82      884.95     15.74 o 
   8   4   7     1120.03     1099.29     33.71 o 
   9   4   7      582.61      595.65     16.10 o 
  -6   5   7      159.59      178.51      7.52 o 
  -5   5   7      292.26      300.36      7.30 o 
  -4   5   7      556.23      544.86     19.13 o 
  -3   5   7     1164.95     1180.63     17.71 o 
  -2   5   7      302.83      292.37      6.42 o 
  -1   5   7     1795.26     1794.84     36.85 o 
   0   5   7      811.14      837.72     16.83 o 
   1   5   7      273.55      280.00      5.05 o 
   2   5   7     1445.34     1481.43     17.20 o 
   3   5   7      575.97      592.07      8.86 o 
   4   5   7       19.11       23.20      2.27 o 
   5   5   7      198.29      193.94      9.03 o 
   6   5   7       37.26       37.59      3.03 o 
   7   5   7       42.41       38.92      4.30 o 
   8   5   7       28.56       19.58      3.20 o 
   9   5   7      220.92      205.62     16.69 o 
  -6   6   7       18.79       14.90      5.95 o 
  -5   6   7      118.85      126.09      8.92 o 
  -4   6   7      126.68      125.85      4.82 o 
  -3   6   7      484.74      465.91     15.12 o 
  -2   6   7      764.02      740.57     12.71 o 
  -1   6   7      854.59      843.75     13.43 o 
   0   6   7     2613.04     2598.26     32.81 o 
   1   6   7     1455.05     1461.04     16.64 o 
   2   6   7      995.65      986.91     12.51 o 
   3   6   7     5256.29     5345.70     48.94 o 
   4   6   7     2549.14     2518.05     28.91 o 
   5   6   7     1577.57     1607.49     20.65 o 
   6   6   7     1072.84     1069.70     13.12 o 
   7   6   7      921.98      924.40     13.02 o 
   8   6   7      197.54      212.27      7.42 o 
   9   6   7      492.21      486.67     11.96 o 
  -5   7   7      100.19      115.56      6.89 o 
  -4   7   7      151.32      152.81      7.31 o 
  -3   7   7      852.47      875.19     15.55 o 
  -2   7   7      386.58      393.79      9.03 o 
  -1   7   7      856.78      815.36     18.01 o 
   0   7   7      696.32      665.51     11.64 o 
   1   7   7      320.59      287.58      9.33 o 
   2   7   7     1032.89      990.70     10.53 o 
   3   7   7      587.59      573.26      7.25 o 
   4   7   7       78.11       82.16      3.03 o 
   5   7   7      129.88      131.42      3.78 o 
   6   7   7      201.71      195.59      4.82 o 
   7   7   7        8.99        9.70      2.92 o 
   8   7   7        1.57        0.26      1.71 o 
   9   7   7       47.31       44.08      3.17 o 
  -4   8   7       15.94       14.91      3.06 o 
  -3   8   7      120.95      116.81      6.54 o 
  -2   8   7      709.30      708.99     14.85 o 
  -1   8   7      289.94      279.03      7.63 o 
   0   8   7     1029.16      963.93     15.84 o 
   1   8   7     1358.44     1342.70     18.88 o 
   2   8   7      557.43      560.64      9.63 o 
   3   8   7     1619.52     1662.09     17.34 o 
   4   8   7     1003.71     1016.71     11.38 o 
   5   8   7      692.60      702.56      9.03 o 
   6   8   7     1455.30     1459.62     19.97 o 
   7   8   7      767.81      782.08     11.58 o 
   8   8   7       23.29       27.55      2.89 o 
   9   8   7      366.81      370.47     11.56 o 
  -4   9   7       36.47       32.31      3.91 o 
  -3   9   7      246.57      242.82      7.69 o 
  -2   9   7      100.23      101.25      5.57 o 
  -1   9   7      113.77      110.09      5.38 o 
   0   9   7      512.14      509.04     10.43 o 
   1   9   7       31.22       27.53      2.33 o 
   2   9   7       67.48       55.76      5.44 o 
   3   9   7      563.19      538.68      8.42 o 
   4   9   7        1.24       -0.92      1.37 o 
   5   9   7        2.59        2.16      1.34 o 
   6   9   7       58.18       57.88      3.24 o 
   7   9   7      112.39      109.38      4.36 o 
   8   9   7        5.96        5.83      2.73 o 
  -2  10   7      432.69      444.33      8.41 o 
  -1  10   7      128.32      135.74      4.76 o 
   0  10   7      536.45      541.84      9.33 o 
   1  10   7     1143.59     1140.98     14.78 o 
   2  10   7      271.83      262.21      6.07 o 
   3  10   7      910.07      918.49     12.57 o 
   4  10   7     1309.32     1324.93     18.91 o 
   5  10   7      321.30      308.20     13.01 o 
   6  10   7      295.45      305.38      8.08 o 
   7  10   7      365.82      361.11      9.92 o 
   8  10   7      272.46      271.02      8.10 o 
  -1  11   7       14.76        6.56      2.81 o 
   0  11   7      284.21      266.59      6.76 o 
   1  11   7        2.21        2.12      1.90 o 
   2  11   7        0.18       -0.95      3.43 o 
   3  11   7      149.19      146.51      6.15 o 
   4  11   7        0.53        0.01      2.91 o 
   5  11   7       11.66       13.51      2.22 o 
   6  11   7        3.06       -0.16      3.01 o 
   7  11   7       58.78       54.44      4.31 o 
   1  12   7      590.36      621.62     12.33 o 
   2  12   7      146.42      139.60      6.44 o 
   3  12   7      315.42      313.98      8.52 o 
   4  12   7      694.31      690.33     13.10 o 
   5  12   7      360.70      363.68      9.19 o 
  -5  -8   8        9.48        6.80      6.43 o 
  -4  -8   8        4.84        1.26      3.23 o 
  -3  -8   8      233.91      252.58     10.31 o 
  -2  -8   8      232.97      239.26     10.24 o 
  -1  -8   8       24.60       16.19      4.96 o 
   0  -8   8      361.87      392.93     17.85 o 
  -6  -7   8      565.23      553.24     14.55 o 
  -5  -7   8      139.73      142.43      7.38 o 
  -4  -7   8      217.51      241.58      9.04 o 
  -3  -7   8      523.50      550.38     13.50 o 
  -2  -7   8      230.80      250.41      9.85 o 
  -1  -7   8      664.67      663.88     16.84 o 
   0  -7   8      476.64      484.14     19.17 o 
   1  -7   8       17.61        7.60      4.63 o 
   2  -7   8       64.64       49.90      7.60 o 
  -7  -6   8        0.12       16.52     15.53 o 
  -6  -6   8        0.45       -3.98      3.98 o 
  -5  -6   8        0.41       -4.01      4.01 o 
  -4  -6   8       47.21       39.36      4.26 o 
  -3  -6   8       94.18      104.86      5.94 o 
  -2  -6   8      748.26      752.70     15.41 o 
  -1  -6   8      340.38      368.79     11.34 o 
   0  -6   8     1007.41     1034.38     30.07 o 
   1  -6   8      496.96      514.88     19.50 o 
   2  -6   8      208.42      201.92     11.90 o 
   3  -6   8     1126.46     1206.89     35.69 o 
  -7  -5   8      120.08      116.62     10.66 o 
  -6  -5   8      580.07      587.06     22.00 o 
  -5  -5   8      587.93      575.32     13.70 o 
  -4  -5   8      571.17      553.74     16.55 o 
  -3  -5   8      502.76      499.42     17.23 o 
  -2  -5   8       77.20       78.58      5.78 o 
  -1  -5   8       58.45       53.40      8.91 o 
   0  -5   8      639.24      633.99     15.17 o 
   1  -5   8       82.36       76.01      7.27 o 
   2  -5   8      101.06      103.44      8.59 o 
   3  -5   8      157.59      158.96     10.91 o 
   4  -5   8      142.72      140.78     10.91 o 
   5  -5   8        0.39        0.00      5.29 o 
  -7  -4   8        4.72        5.94      8.59 o 
  -6  -4   8        9.18        9.89      5.05 o 
  -5  -4   8      396.45      392.70     22.92 o 
  -4  -4   8       90.73       85.01      6.14 o 
  -3  -4   8       51.49       48.32      7.88 o 
  -2  -4   8      531.41      533.34     11.48 o 
  -1  -4   8      463.60      464.68     19.56 o 
   0  -4   8     2369.08     2337.05     32.36 o 
   1  -4   8     2928.38     2936.26     46.39 o 
   2  -4   8     1025.41     1043.36     19.62 o 
   3  -4   8     1396.69     1403.84     25.26 o 
   4  -4   8     1678.09     1721.38     30.41 o 
   5  -4   8      645.76      695.52     17.02 o 
   6  -4   8      849.24      876.75     28.42 o 
  -8  -3   8      263.75      280.57     28.42 o 
  -7  -3   8      188.29      191.01     22.80 o 
  -6  -3   8      431.22      440.39     16.58 o 
  -5  -3   8      356.82      351.69     14.38 o 
  -4  -3   8      435.75      445.68     23.80 o 
  -3  -3   8     1434.70     1461.78     22.67 o 
  -2  -3   8     1258.68     1247.76     19.78 o 
  -1  -3   8      123.13      116.19      4.72 o 
   0  -3   8      484.50      456.45      7.03 o 
   1  -3   8       14.37       10.62      1.66 o 
   2  -3   8      111.29       84.75      4.60 o 
   3  -3   8      550.10      544.71     14.87 o 
   4  -3   8        0.53        0.54      2.21 o 
   5  -3   8       14.57       14.54      4.96 o 
   6  -3   8        6.57        2.64      4.30 o 
  -8  -2   8        5.80        7.47      5.49 o 
  -7  -2   8        4.30        4.51      4.81 o 
  -6  -2   8        7.86        4.75      4.19 o 
  -5  -2   8      280.83      264.06     37.01 o 
  -4  -2   8      343.25      352.35     10.61 o 
  -3  -2   8      673.14      682.49     10.34 o 
  -2  -2   8     1389.24     1437.64     16.14 o 
  -1  -2   8      975.70      971.59      9.62 o 
   0  -2   8     1141.23     1149.57     11.76 o 
   1  -2   8     3120.66     3121.99     30.56 o 
   2  -2   8     2199.98     2213.87     24.84 o 
   3  -2   8     2733.68     2616.58     40.59 o 
   4  -2   8     2955.56     3010.09     46.55 o 
   5  -2   8      981.15     1029.43     29.08 o 
   6  -2   8      967.03      921.69     28.09 o 
   7  -2   8      800.77      860.89     28.42 o 
  -8  -1   8      194.45      191.81     12.06 o 
  -7  -1   8      274.89      278.96     19.50 o 
  -6  -1   8      680.39      697.73     25.96 o 
  -5  -1   8      850.03      870.64     32.99 o 
  -4  -1   8      300.45      297.18      8.52 o 
  -3  -1   8      673.26      663.81     10.49 o 
  -2  -1   8     1660.29     1666.98     18.09 o 
  -1  -1   8      550.10      569.71      6.84 o 
   0  -1   8     1358.35     1382.74     13.58 o 
   1  -1   8      197.41      207.88      4.21 o 
   2  -1   8        0.42        1.43      0.96 o 
   3  -1   8       32.14       32.34      3.25 o 
   4  -1   8      101.87      105.42      7.60 o 
   5  -1   8       25.81       36.02      5.29 o 
   6  -1   8        1.06       -2.97      2.97 o 
   7  -1   8       56.02       49.90      7.27 o 
  -8   0   8        0.15       -3.96      3.96 o 
  -7   0   8       53.09       62.29      5.92 o 
  -6   0   8       20.74       12.68      4.39 o 
  -5   0   8      289.05      300.12     11.31 o 
  -4   0   8      318.61      307.25      8.06 o 
  -3   0   8      361.61      368.92      7.78 o 
  -2   0   8     1526.80     1503.54     23.82 o 
  -1   0   8     2898.67     2860.41     25.31 o 
   0   0   8      785.95      784.84      9.71 o 
   1   0   8     4645.01     4512.31     46.63 o 
   2   0   8     2411.65     2375.97     30.42 o 
   3   0   8     1269.02     1264.58     25.04 o 
   4   0   8     2918.77     2905.53     61.14 o 
   5   0   8     2468.60     2369.17     52.88 o 
   6   0   8      803.09      793.47     24.46 o 
   7   0   8      923.09      975.23     29.74 o 
   8   0   8      363.99      372.11     17.85 o 
  -7   1   8      179.44      181.31      8.68 o 
  -6   1   8      236.60      240.74      9.11 o 
  -5   1   8      783.20      783.63     13.76 o 
  -4   1   8      537.48      541.77     10.43 o 
  -3   1   8      684.72      702.78     11.53 o 
  -2   1   8     1176.74     1151.75     13.18 o 
  -1   1   8      234.18      219.64      3.74 o 
   0   1   8     1296.49     1253.39     13.32 o 
   1   1   8      898.61      877.99     10.14 o 
   2   1   8      226.24      214.70     12.72 o 
   3   1   8       35.67       32.04      3.04 o 
   4   1   8      274.38      264.27      8.06 o 
   5   1   8      474.60      433.58     15.86 o 
   6   1   8       48.54       37.67      5.62 o 
   7   1   8       58.47       60.81      7.27 o 
   8   1   8      282.37      278.26     14.87 o 
  -7   2   8      101.76       93.64     11.71 o 
  -6   2   8       25.55       25.24      4.34 o 
  -5   2   8      228.86      227.06      7.13 o 
  -4   2   8      917.35      899.22     14.34 o 
  -3   2   8      832.01      855.25     15.13 o 
  -2   2   8     1461.11     1415.39     18.48 o 
  -1   2   8     2849.32     2862.53     36.53 o 
   0   2   8     1283.16     1302.16     15.76 o 
   1   2   8     6166.67     6377.45     72.95 o 
   2   2   8     1920.70     1945.55     41.81 o 
   3   2   8     1623.21     1598.22     27.33 o 
   4   2   8     3752.86     3703.29     56.70 o 
   5   2   8     2687.88     2609.39     42.39 o 
   6   2   8      424.87      396.57     15.53 o 
   7   2   8     1563.57     1530.43     39.33 o 
   8   2   8      403.82      400.80     12.72 o 
  -7   3   8      147.40      140.88     11.10 o 
  -6   3   8      186.34      181.11     13.05 o 
  -5   3   8      773.27      782.66     13.93 o 
  -4   3   8      552.34      538.55     10.60 o 
  -3   3   8      293.59      291.59      7.08 o 
  -2   3   8     1173.70     1201.16     18.50 o 
  -1   3   8      762.79      754.15     15.56 o 
   0   3   8      908.09      897.42     13.67 o 
   1   3   8     1448.66     1432.57     19.64 o 
   2   3   8        6.70        7.00      1.58 o 
   3   3   8       87.33       86.78      4.60 o 
   4   3   8       32.23       35.14      6.94 o 
   5   3   8      175.80      181.41      7.20 o 
   6   3   8        0.80        5.08      2.21 o 
   7   3   8       83.60       87.33      5.83 o 
   8   3   8      505.67      495.57     15.53 o 
   9   3   8      104.68       98.48      9.91 o 
  -6   4   8       36.01       35.34      5.30 o 
  -5   4   8      239.37      243.66      9.45 o 
  -4   4   8      747.77      734.36     24.94 o 
  -3   4   8      508.37      516.03     15.38 o 
  -2   4   8      779.52      796.48     17.21 o 
  -1   4   8     3026.73     3031.97     47.61 o 
   0   4   8     1838.50     1801.51     23.94 o 
   1   4   8     2848.25     2883.07     30.50 o 
   2   4   8     2905.86     2916.08     31.15 o 
   3   4   8     1659.08     1699.93     23.29 o 
   4   4   8      614.74      639.24     10.12 o 
   5   4   8     2082.35     2050.49     24.75 o 
   6   4   8     1279.43     1276.82     21.00 o 
   7   4   8     1324.36     1284.10     20.76 o 
   8   4   8      132.49      130.82      7.20 o 
   9   4   8      132.64      127.89     10.24 o 
  -6   5   8      201.74      211.90     11.40 o 
  -5   5   8      378.00      389.86      7.94 o 
  -4   5   8      509.40      500.73     13.50 o 
  -3   5   8      414.21      389.89     10.20 o 
  -2   5   8     1218.55     1133.42     22.61 o 
  -1   5   8      333.48      308.33      9.44 o 
   0   5   8       44.90       53.03      4.13 o 
   1   5   8     1434.53     1430.70     16.73 o 
   2   5   8      398.82      397.55      6.81 o 
   3   5   8        2.79       -0.57      1.62 o 
   4   5   8       12.57       13.17      4.76 o 
   5   5   8        4.48        0.59      1.57 o 
   6   5   8     1072.27     1073.66     25.56 o 
   7   5   8      119.69      117.62      5.48 o 
   8   5   8      189.72      189.07      7.07 o 
   9   5   8      129.34      120.62     10.24 o 
  -5   6   8       98.84       91.78      5.35 o 
  -4   6   8      196.97      186.29      6.68 o 
  -3   6   8      649.83      675.98     11.96 o 
  -2   6   8      426.52      433.30      8.12 o 
  -1   6   8     1160.22     1149.65     22.78 o 
   0   6   8      381.11      389.74     10.96 o 
   1   6   8     1068.46     1092.75     16.50 o 
   2   6   8     4612.52     4621.28     55.47 o 
   3   6   8     1092.98     1117.33     13.20 o 
   4   6   8      182.05      187.45      4.59 o 
   5   6   8     1297.47     1301.66     17.83 o 
   6   6   8      156.84      152.05      5.35 o 
   7   6   8      311.87      319.22     10.59 o 
   8   6   8      781.06      789.05     18.49 o 
   9   6   8      196.47      194.98     11.90 o 
  -5   7   8       69.48       63.95      4.85 o 
  -4   7   8      399.52      405.26      9.85 o 
  -3   7   8       69.41       61.08      3.86 o 
  -2   7   8      243.52      220.23      6.19 o 
  -1   7   8      373.24      343.22      9.08 o 
   0   7   8       66.65       59.36      4.02 o 
   1   7   8      182.65      156.02      6.83 o 
   2   7   8       23.61       18.09      2.31 o 
   3   7   8      256.74      261.39      5.25 o 
   4   7   8       74.81       76.13      3.17 o 
   5   7   8        1.12       -0.32      1.62 o 
   6   7   8      888.18      879.70     14.14 o 
   7   7   8       19.29       14.76      2.84 o 
   8   7   8     1115.04     1083.24     31.79 o 
   9   7   8      484.96      474.51     14.85 o 
  -4   8   8      159.73      170.55      7.74 o 
  -3   8   8      642.78      663.87     13.16 o 
  -2   8   8      113.63      105.97      4.88 o 
  -1   8   8     1300.69     1293.91     19.85 o 
   0   8   8      868.09      916.83     15.04 o 
   1   8   8      350.35      374.87      8.04 o 
   2   8   8     1241.23     1247.41     16.59 o 
   3   8   8      983.48      996.20     10.96 o 
   4   8   8     1267.11     1243.85     13.15 o 
   5   8   8     1212.70     1205.34     13.05 o 
   6   8   8      173.33      181.70      5.15 o 
   7   8   8      150.94      148.15      5.80 o 
   8   8   8      332.52      336.41      9.56 o 
  -3   9   8       15.58       19.25      3.87 o 
  -2   9   8       88.29       85.90      4.91 o 
  -1   9   8      159.34      160.30      6.09 o 
   0   9   8        2.42        5.99      2.48 o 
   1   9   8       68.40       63.37      3.96 o 
   2   9   8      192.50      191.31      5.52 o 
   3   9   8      181.08      178.94      5.37 o 
   4   9   8      309.13      306.06      5.41 o 
   5   9   8      105.27      103.26      3.29 o 
   6   9   8      140.85      144.47      3.91 o 
   7   9   8        8.34       10.26      1.82 o 
   8   9   8      510.70      491.68     10.70 o 
  -2  10   8       55.15       64.72      8.40 o 
  -1  10   8      667.33      679.95     12.62 o 
   0  10   8      455.90      450.07      9.78 o 
   1  10   8      405.53      412.77     14.21 o 
   2  10   8      786.88      780.66     13.05 o 
   3  10   8      926.93      932.46     14.71 o 
   4  10   8      190.33      192.07      5.13 o 
   5  10   8      326.51      334.91      6.03 o 
   6  10   8      854.18      831.35     14.08 o 
   7  10   8      199.32      194.76      6.44 o 
  -1  11   8       85.25       79.61      5.73 o 
   0  11   8        2.26        0.07      2.41 o 
   1  11   8        7.63        3.61      2.33 o 
   2  11   8       38.37       30.01      5.51 o 
   3  11   8       35.61       41.21      4.37 o 
   4  11   8       82.77       83.48      5.65 o 
   5  11   8       11.94        9.07      3.31 o 
   6  11   8      341.07      327.93      8.50 o 
   1  12   8      169.16      146.73     19.83 o 
   2  12   8      121.47      102.42      6.57 o 
   3  12   8      803.05      803.98     25.92 o 
   4  12   8      186.17      175.99      9.86 o 
   5  12   8      219.35      227.45     10.34 o 
  -2  -8   9      124.84      149.70     13.88 o 
  -5  -7   9       40.13       43.72      5.05 o 
  -4  -7   9      362.96      380.63     13.90 o 
  -3  -7   9       95.90       97.53      9.25 o 
  -2  -7   9      195.30      210.80      9.44 o 
  -1  -7   9      101.10      104.43      9.25 o 
   0  -7   9       14.26       17.18      5.29 o 
   1  -7   9      134.37      128.22     10.91 o 
  -6  -6   9       18.79       11.24      6.96 o 
  -5  -6   9       62.75       60.35      5.32 o 
  -4  -6   9      586.22      595.04     14.22 o 
  -3  -6   9     1205.80     1183.97     21.60 o 
  -2  -6   9      353.83      386.90     12.22 o 
  -1  -6   9     1158.82     1217.33     25.05 o 
   0  -6   9      886.75      910.13     28.09 o 
   1  -6   9      651.40      649.05     23.13 o 
   2  -6   9     1663.16     1718.80     45.94 o 
  -6  -5   9      132.46      131.89     14.21 o 
  -5  -5   9      159.45      163.03     13.66 o 
  -4  -5   9      210.38      230.95     15.33 o 
  -3  -5   9       11.36       10.32      5.39 o 
  -2  -5   9      365.79      362.97     10.00 o 
  -1  -5   9      503.04      500.71     13.55 o 
   0  -5   9        5.84        7.73      3.01 o 
   1  -5   9       93.80      104.76      8.92 o 
   2  -5   9       60.23       56.18      7.27 o 
   3  -5   9       33.13       23.13      5.62 o 
   4  -5   9       17.62       25.45      6.61 o 
  -7  -4   9      131.27      136.37     11.26 o 
  -6  -4   9      104.91      108.25     13.88 o 
  -5  -4   9      171.88      162.97     11.07 o 
  -4  -4   9      204.70      216.40      7.58 o 
  -3  -4   9     1041.39     1067.35     23.70 o 
  -2  -4   9      842.02      832.96     15.80 o 
  -1  -4   9     2854.67     2879.23     39.56 o 
   0  -4   9     1370.58     1403.70     26.14 o 
   1  -4   9      918.25      897.90     26.77 o 
   2  -4   9     1868.63     1825.21     45.94 o 
   3  -4   9     1577.80     1717.47     44.94 o 
   4  -4   9      603.83      627.66     15.57 o 
   5  -4   9      610.84      622.02     17.68 o 
  -7  -3   9      218.21      215.01     12.90 o 
  -6  -3   9      268.39      254.06     13.02 o 
  -5  -3   9      358.60      338.65     14.20 o 
  -4  -3   9      335.43      358.51     11.54 o 
  -3  -3   9      525.04      518.64     18.72 o 
  -2  -3   9       68.67       73.88      4.32 o 
  -1  -3   9      192.50      201.69      6.65 o 
   0  -3   9       69.52       65.92      4.02 o 
   1  -3   9      110.98      102.78      7.24 o 
   2  -3   9      118.48      125.22      5.79 o 
   3  -3   9       64.69       51.42      4.37 o 
   4  -3   9       62.51       76.60      5.46 o 
   5  -3   9        0.42       -1.65      3.30 o 
   6  -3   9      264.79      277.93     14.87 o 
  -7  -2   9       27.08       17.40      5.81 o 
  -6  -2   9      314.59      326.56     14.44 o 
  -5  -2   9      439.86      429.55     15.72 o 
  -4  -2   9       98.08       99.24     12.72 o 
  -3  -2   9     1568.08     1558.23     26.49 o 
  -2  -2   9      964.09      964.73     12.16 o 
  -1  -2   9     1509.07     1516.06     15.12 o 
   0  -2   9     2195.04     2199.31     20.48 o 
   1  -2   9     2390.29     2274.08     23.63 o 
   2  -2   9     1113.59     1191.19     41.80 o 
   3  -2   9     2583.48     2574.57     40.59 o 
   4  -2   9      896.38      938.54     19.36 o 
   5  -2   9      864.82      813.63     25.45 o 
   6  -2   9      795.23      812.31     26.44 o 
  -7  -1   9      306.17      321.86     14.72 o 
  -6  -1   9      240.51      247.60     13.05 o 
  -5  -1   9      178.47      176.23     17.85 o 
  -4  -1   9      494.60      512.32     11.66 o 
  -3  -1   9      976.59      976.53     14.67 o 
  -2  -1   9       78.20       76.54      3.01 o 
  -1  -1   9      965.60      900.47     10.08 o 
   0  -1   9       50.27       48.16      2.11 o 
   1  -1   9      108.10      107.32      3.24 o 
   2  -1   9       60.41       62.10      2.62 o 
   3  -1   9        2.62        5.32      2.64 o 
   4  -1   9      568.34      544.29     18.18 o 
   5  -1   9       84.13       75.68      7.60 o 
   6  -1   9      267.17      270.99     13.88 o 
   7  -1   9      187.72      177.80     12.23 o 
  -7   0   9       80.69       81.08      6.78 o 
  -6   0   9      372.60      377.04     11.54 o 
  -5   0   9      326.75      330.16     12.08 o 
  -4   0   9      458.44      461.93     12.45 o 
  -3   0   9     1676.26     1691.02     22.10 o 
  -2   0   9      591.38      576.74      8.27 o 
  -1   0   9     1662.89     1623.75     15.86 o 
   0   0   9     4918.29     4878.85     57.17 o 
   1   0   9     2017.75     2073.43     19.41 o 
   2   0   9      653.79      695.10     11.77 o 
   3   0   9     4656.40     4427.38     55.69 o 
   4   0   9     1030.97     1066.77     28.42 o 
   5   0   9      973.44      954.08     27.10 o 
   6   0   9     1182.01     1180.45     32.72 o 
   7   0   9      344.74      350.96     16.52 o 
  -7   1   9      122.67      115.01     10.24 o 
  -6   1   9      359.77      365.51     11.41 o 
  -5   1   9      394.01      396.47     11.11 o 
  -4   1   9      470.86      472.26      9.97 o 
  -3   1   9      947.33      904.82     16.36 o 
  -2   1   9      104.23       99.34      4.15 o 
  -1   1   9     1272.84     1246.64     14.30 o 
   0   1   9      330.49      324.28      5.36 o 
   1   1   9        0.77        1.21      1.12 o 
   2   1   9      145.00      123.72      5.55 o 
   3   1   9        6.80       11.47      3.14 o 
   4   1   9     1053.89      981.47     19.33 o 
   5   1   9       76.59       95.51      7.60 o 
   6   1   9      463.50      427.30     16.85 o 
   7   1   9      521.90      520.50     20.16 o 
   8   1   9      134.59      136.82     11.24 o 
  -7   2   9       19.49       22.54      6.99 o 
  -6   2   9      187.37      176.45      8.31 o 
  -5   2   9      565.73      571.39     11.78 o 
  -4   2   9      708.77      704.38     12.70 o 
  -3   2   9      620.28      619.22     13.52 o 
  -2   2   9     1328.17     1292.01     17.68 o 
  -1   2   9      877.27      910.27     14.96 o 
   0   2   9     1522.38     1551.09     18.62 o 
   1   2   9     1725.59     1740.07     23.31 o 
   2   2   9     2446.84     2462.89     42.47 o 
   3   2   9     3035.78     3094.23     48.41 o 
   4   2   9      724.87      765.69     18.67 o 
   5   2   9      859.18      857.33     18.29 o 
   6   2   9      881.58      924.67     27.10 o 
   7   2   9      385.49      362.86     16.19 o 
   8   2   9      185.26      185.73     12.23 o 
  -6   3   9      427.97      413.09     18.07 o 
  -5   3   9      120.45      115.53      5.73 o 
  -4   3   9       98.62       96.07      4.95 o 
  -3   3   9      916.53      908.01     14.33 o 
  -2   3   9      395.83      384.79      9.38 o 
  -1   3   9      450.81      438.98     11.27 o 
   0   3   9       90.75       98.48      4.52 o 
   1   3   9        4.27        4.57      1.47 o 
   2   3   9     1726.14     1661.87     22.73 o 
   3   3   9       31.70       29.58      3.97 o 
   4   3   9      372.48      358.58     10.30 o 
   5   3   9      134.42      130.12      6.26 o 
   6   3   9      844.38      802.72     24.12 o 
   7   3   9      754.71      745.52     17.51 o 
   8   3   9      355.04      354.33     27.93 o 
  -6   4   9       74.94       73.29      6.80 o 
  -5   4   9      198.81      203.68      8.76 o 
  -4   4   9      125.49      124.13      6.52 o 
  -3   4   9      426.64      447.94     11.02 o 
  -2   4   9     2432.48     2328.76     39.20 o 
  -1   4   9      271.50      281.45     16.52 o 
   0   4   9     1155.43     1152.51     23.49 o 
   1   4   9     1437.87     1434.70     17.12 o 
   2   4   9      252.80      267.04      5.61 o 
   3   4   9      655.74      698.86     10.46 o 
   4   4   9     3793.47     3771.03     47.37 o 
   5   4   9      683.97      702.18     11.51 o 
   6   4   9      356.18      358.26      9.27 o 
   7   4   9      294.20      287.84     10.15 o 
   8   4   9       67.70       59.70      5.78 o 
  -6   5   9      123.34      113.54      7.88 o 
  -5   5   9      198.71      217.67      9.06 o 
  -4   5   9      118.69      112.36     13.79 o 
  -3   5   9      120.92      113.54      5.84 o 
  -2   5   9       17.22       15.05      3.38 o 
  -1   5   9        1.70       -0.43      2.30 o 
   0   5   9      536.60      491.14     12.47 o 
   1   5   9       40.04       39.34      2.90 o 
   2   5   9     1116.73     1102.49     14.14 o 
   3   5   9        8.34       10.11      1.71 o 
   4   5   9     2789.27     2768.96     37.35 o 
   5   5   9      797.29      749.17     12.88 o 
   6   5   9      313.25      293.65      8.12 o 
   7   5   9      585.62      570.25     12.46 o 
   8   5   9      764.27      752.82     24.46 o 
  -5   6   9      428.26      414.55     22.63 o 
  -4   6   9      274.20      285.08     10.62 o 
  -3   6   9      188.59      192.10     10.18 o 
  -2   6   9      732.83      731.48     17.68 o 
  -1   6   9      376.21      393.00     21.48 o 
   0   6   9     2627.34     2492.05     46.43 o 
   1   6   9     1960.73     1995.59     33.98 o 
   2   6   9      506.29      499.11      9.90 o 
   3   6   9      303.35      298.70      6.19 o 
   4   6   9     1763.70     1778.37     23.90 o 
   5   6   9      157.37      156.79      5.32 o 
   6   6   9     1688.55     1693.65     22.58 o 
   7   6   9      610.11      599.09     15.05 o 
   8   6   9       23.45       19.67      3.50 o 
  -4   7   9        4.92        7.37      3.41 o 
  -3   7   9      154.35      161.42      8.99 o 
  -2   7   9      109.35      102.26      6.89 o 
  -1   7   9       38.66       42.54      4.89 o 
   0   7   9        6.61        7.43      2.86 o 
   1   7   9      113.61      107.70      6.19 o 
   2   7   9      133.41      135.64      5.10 o 
   3   7   9        4.65        4.79      1.49 o 
   4   7   9      753.45      745.94     10.51 o 
   5   7   9      553.11      551.01      9.05 o 
   6   7   9      978.36      983.75     15.50 o 
   7   7   9      845.19      851.37     16.19 o 
   8   7   9      448.12      457.82     11.61 o 
  -4   8   9      113.58      121.11      5.72 o 
  -3   8   9      297.66      329.51      8.01 o 
  -2   8   9      655.06      676.09     12.00 o 
  -1   8   9      364.92      367.99     12.28 o 
   0   8   9      330.44      315.47     10.88 o 
   1   8   9      969.44      990.76     21.19 o 
   2   8   9     1933.62     1842.86     27.85 o 
   3   8   9      347.77      339.77      7.64 o 
   4   8   9      969.77      975.11     15.09 o 
   5   8   9      153.13      152.17      4.70 o 
   6   8   9      473.59      468.73     12.07 o 
   7   8   9      183.85      191.04      6.60 o 
   8   8   9      247.18      238.87      8.25 o 
  -3   9   9       13.77       11.15      3.08 o 
  -2   9   9       10.59        3.74      2.19 o 
  -1   9   9        7.60       11.44      3.09 o 
   0   9   9        9.34        7.27      1.88 o 
   1   9   9        0.93        1.62      2.56 o 
   2   9   9      552.79      526.93     12.42 o 
   3   9   9      309.40      317.38      9.21 o 
   4   9   9       20.78       21.01      2.72 o 
   5   9   9      428.29      438.57     11.21 o 
   6   9   9      338.02      345.54      8.41 o 
   7   9   9      351.21      346.58      7.70 o 
  -2  10   9      174.90      184.97      6.99 o 
  -1  10   9      497.51      500.48     10.17 o 
   0  10   9      199.98      209.32      6.33 o 
   1  10   9      555.47      569.66     10.52 o 
   2  10   9      754.38      743.64     12.32 o 
   3  10   9       50.51       49.99      3.21 o 
   4  10   9      900.53      870.61     11.78 o 
   5  10   9      290.28      292.57      7.60 o 
   6  10   9      118.98      119.72      4.57 o 
   7  10   9      176.74      177.60      8.37 o 
   0  11   9       95.02      118.23      5.43 o 
   1  11   9        2.15        0.20      2.04 o 
   2  11   9      209.27      219.70      6.90 o 
   3  11   9      200.86      202.35      9.97 o 
   4  11   9       52.77       49.19      3.54 o 
   5  11   9      522.50      497.04     12.05 o 
   6  11   9      104.18      100.77      8.03 o 
   3  12   9      140.84      140.12      8.92 o 
  -3  -7  10      141.50      170.42     15.53 o 
  -2  -7  10       59.95       56.86      5.87 o 
  -1  -7  10        0.43       -3.97      3.97 o 
  -4  -6  10      239.10      233.20     11.81 o 
  -3  -6  10      430.97      423.52     21.92 o 
  -2  -6  10      887.32      915.53     21.22 o 
  -1  -6  10      632.46      693.49     17.82 o 
   0  -6  10      589.44      633.52     23.13 o 
   1  -6  10      882.45      926.32     30.07 o 
  -5  -5  10      135.57      139.12     11.13 o 
  -4  -5  10       76.82       77.40      5.57 o 
  -3  -5  10      249.81      261.01      9.04 o 
  -2  -5  10       48.49       57.30      7.84 o 
  -1  -5  10        0.31        1.23      2.86 o 
   0  -5  10       54.69       50.89      6.94 o 
   1  -5  10        3.31        5.62      3.97 o 
   2  -5  10      213.00      224.39     13.22 o 
   3  -5  10       62.23       55.52      8.59 o 
  -6  -4  10      155.61      154.50     11.61 o 
  -5  -4  10      192.65      193.79     11.92 o 
  -4  -4  10      654.81      615.11     19.75 o 
  -3  -4  10      951.02      951.05     18.94 o 
  -2  -4  10      618.44      668.50     19.54 o 
  -1  -4  10     1222.27     1279.18     21.61 o 
   0  -4  10      733.42      731.25     34.70 o 
   1  -4  10     1491.61     1586.94     41.31 o 
   2  -4  10     1108.45     1153.02     33.38 o 
   3  -4  10      169.44      162.92     11.57 o 
   4  -4  10     1198.89     1262.74     37.67 o 
  -6  -3  10        9.54       10.58      5.59 o 
  -5  -3  10      645.02      646.81     20.64 o 
  -4  -3  10       27.57       32.39      7.77 o 
  -3  -3  10       19.07       23.37      3.30 o 
  -2  -3  10       70.54       77.90      4.72 o 
  -1  -3  10        4.73        0.16      2.37 o 
   0  -3  10       87.87       77.74      4.70 o 
   1  -3  10        1.18       -0.99      2.97 o 
   2  -3  10      248.60      233.88      8.09 o 
   3  -3  10      208.59      208.05      8.23 o 
   4  -3  10       93.56       89.55      5.93 o 
   5  -3  10      685.83      736.96     24.46 o 
  -6  -2  10       59.96       57.67      7.64 o 
  -5  -2  10      279.08      282.30     13.17 o 
  -4  -2  10     1629.68     1661.06     35.60 o 
  -3  -2  10      374.37      374.14     13.81 o 
  -2  -2  10      856.14      886.23     20.43 o 
  -1  -2  10     2466.42     2457.30     25.92 o 
   0  -2  10      576.24      609.16      7.99 o 
   1  -2  10     1689.57     1734.89     17.20 o 
   2  -2  10     2444.41     2453.01     42.30 o 
   3  -2  10      703.81      735.32     16.18 o 
   4  -2  10      993.75     1023.16     25.45 o 
   5  -2  10      411.31      392.93     16.52 o 
   6  -2  10      377.98      392.60     17.85 o 
  -6  -1  10       82.25       96.82     13.88 o 
  -5  -1  10      440.31      415.67     16.03 o 
  -4  -1  10       59.66       66.60      6.83 o 
  -3  -1  10      219.80      215.30      6.43 o 
  -2  -1  10      215.82      213.23      6.65 o 
  -1  -1  10        0.64        2.29      1.18 o 
   0  -1  10      310.43      287.84      4.98 o 
   1  -1  10       37.19       31.80      2.32 o 
   2  -1  10      546.87      461.59      9.51 o 
   3  -1  10      669.08      696.22     15.29 o 
   4  -1  10       90.56       99.14      7.93 o 
   5  -1  10      488.52      497.69     18.51 o 
   6  -1  10      262.58      273.63     14.21 o 
  -6   0  10      208.40      214.14     11.92 o 
  -5   0  10       76.63       79.16      5.83 o 
  -4   0  10      415.64      424.21     10.92 o 
  -3   0  10      402.19      390.79      8.67 o 
  -2   0  10     2507.96     2531.99     30.47 o 
  -1   0  10     1435.05     1465.31     14.91 o 
   0   0  10      530.29      563.01      7.42 o 
   1   0  10     1115.18     1161.67     12.51 o 
   2   0  10     2330.69     2317.06     30.73 o 
   3   0  10      883.91      908.14     24.79 o 
   4   0  10      834.92      826.85     24.12 o 
   5   0  10      888.47      881.04     26.44 o 
   6   0  10      281.40      286.19     14.21 o 
   7   0  10      110.00       99.47      9.91 o 
  -6   1  10      151.58      153.00      8.15 o 
  -5   1  10      159.46      168.83      6.75 o 
  -4   1  10      129.40      132.44      5.61 o 
  -3   1  10       24.75       26.46      2.99 o 
  -2   1  10      322.75      303.31      7.46 o 
  -1   1  10        3.85        3.72      1.75 o 
   0   1  10      116.72      122.87      5.10 o 
   1   1  10        1.70        1.95      1.23 o 
   2   1  10      663.72      572.73     13.40 o 
   3   1  10     1338.27     1286.25     24.00 o 
   4   1  10      554.19      474.89     16.85 o 
   5   1  10      762.14      734.31     23.13 o 
   6   1  10      731.23      724.73     23.79 o 
   7   1  10      300.02      313.62     15.53 o 
  -6   2  10      465.95      431.63     12.78 o 
  -5   2  10       17.97       24.76      3.69 o 
  -4   2  10      396.37      383.71      9.27 o 
  -3   2  10      291.19      278.06      7.33 o 
  -2   2  10      326.35      322.44      7.47 o 
  -1   2  10      978.17      987.28     14.66 o 
   0   2  10     3689.59     3611.27     66.64 o 
   1   2  10      467.81      449.77      9.10 o 
   2   2  10     1656.96     1641.24     22.84 o 
   3   2  10      852.86      880.86     21.65 o 
   4   2  10      544.37      538.67     13.60 o 
   5   2  10     1052.78     1062.81     29.41 o 
   6   2  10      288.55      232.65     12.23 o 
   7   2  10      113.73      117.32      9.91 o 
  -6   3  10        0.50       -4.11      4.11 o 
  -5   3  10       28.93       26.74      3.92 o 
  -4   3  10      304.95      290.16      8.14 o 
  -3   3  10        9.41        9.40      2.45 o 
  -2   3  10       31.45       36.61      3.53 o 
  -1   3  10       23.13       27.92      3.48 o 
   0   3  10     2309.77     2308.61     30.17 o 
   1   3  10      425.71      408.65      8.77 o 
   2   3  10       28.96       31.70      2.75 o 
   3   3  10     1361.68     1312.37     24.68 o 
   4   3  10     1187.66     1121.08     22.44 o 
   5   3  10     1155.91     1115.88     22.58 o 
   6   3  10     1380.70     1384.36     36.35 o 
   7   3  10      418.16      405.08     12.49 o 
   8   3  10      458.88      429.62     18.84 o 
  -6   4  10      138.14      131.06     11.03 o 
  -5   4  10      101.70       98.85      6.99 o 
  -4   4  10     1021.80      974.68     21.47 o 
  -3   4  10      576.15      570.02     14.66 o 
  -2   4  10      340.81      338.99     10.88 o 
  -1   4  10      844.22      795.69     31.23 o 
   0   4  10     1563.56     1573.47     28.43 o 
   1   4  10      267.50      270.09      7.05 o 
   2   4  10     4137.47     4035.82     49.37 o 
   3   4  10     1580.98     1515.25     22.04 o 
   4   4  10      414.54      415.54     11.75 o 
   5   4  10      654.44      659.08     12.92 o 
   6   4  10      346.14      354.49      9.30 o 
   7   4  10      134.58      126.83      7.20 o 
   8   4  10      301.58      286.28     10.95 o 
  -5   5  10        0.21       -2.61      3.47 o 
  -4   5  10        0.30        0.06      2.81 o 
  -3   5  10       22.01       20.19      3.90 o 
  -2   5  10       35.78       34.76      5.95 o 
  -1   5  10        0.60       -1.13      2.64 o 
   0   5  10      574.60      564.25     14.20 o 
   1   5  10      727.43      723.18     12.82 o 
   2   5  10      513.37      527.76     10.57 o 
   3   5  10     1411.86     1407.91     17.87 o 
   4   5  10      456.54      455.59      8.97 o 
   5   5  10      599.91      602.35     10.89 o 
   6   5  10     1189.31     1199.27     20.02 o 
   7   5  10      667.83      646.24     13.77 o 
   8   5  10      390.61      374.35     12.46 o 
  -5   6  10       63.65       76.99      6.56 o 
  -4   6  10      182.38      199.06      8.70 o 
  -3   6  10      432.92      428.34     11.69 o 
  -2   6  10      942.94      881.05     20.22 o 
  -1   6  10      775.54      755.55     17.79 o 
   0   6  10     1185.50     1189.58     23.82 o 
   1   6  10      241.43      230.12      6.70 o 
   2   6  10      813.67      799.77     14.01 o 
   3   6  10     1124.92     1156.17     23.95 o 
   4   6  10      986.90      975.54     12.82 o 
   5   6  10      478.06      492.92     11.21 o 
   6   6  10      280.75      274.80      8.33 o 
   7   6  10        8.57        9.13      3.24 o 
   8   6  10       95.70       79.75     18.84 o 
  -4   7  10       14.41       16.96      6.18 o 
  -3   7  10        0.44       -2.51      2.51 o 
  -2   7  10      123.34      126.84      7.70 o 
  -1   7  10       22.41       21.89      4.46 o 
   0   7  10       24.38       38.51      4.45 o 
   1   7  10      599.62      605.00     15.31 o 
   2   7  10      115.26      111.19      4.84 o 
   3   7  10      743.73      735.63     13.50 o 
   4   7  10     1103.16     1123.25     14.31 o 
   5   7  10      573.88      570.16      9.44 o 
   6   7  10      613.65      630.35     11.99 o 
   7   7  10      741.86      758.66     15.35 o 
   8   7  10      212.41      218.47     12.85 o 
  -3   8  10      256.89      252.18     19.79 o 
  -2   8  10      328.23      366.09     13.16 o 
  -1   8  10      208.28      218.77      9.83 o 
   0   8  10     1333.54     1262.13     25.96 o 
   1   8  10      448.46      429.84     12.86 o 
   2   8  10      188.50      206.85      8.81 o 
   3   8  10      803.27      768.99     12.73 o 
   4   8  10      222.96      214.60      6.35 o 
   5   8  10      171.24      176.83      5.21 o 
   6   8  10      411.84      429.53      8.47 o 
   7   8  10        0.24       -2.24      2.32 o 
  -2   9  10       84.67       96.78     17.85 o 
  -1   9  10       10.59       18.91      5.62 o 
   0   9  10       47.00       48.48      5.55 o 
   1   9  10      613.06      578.08     25.78 o 
   2   9  10       78.83       97.00      5.88 o 
   3   9  10      357.01      357.54      8.29 o 
   4   9  10      671.85      678.13     12.17 o 
   5   9  10      321.03      325.15      8.13 o 
   6   9  10      581.86      598.84     20.94 o 
   7   9  10      709.28      716.90     13.98 o 
  -1  10  10      142.25      146.28      9.23 o 
   0  10  10      763.85      781.34     17.17 o 
   1  10  10      414.92      421.20     16.16 o 
   2  10  10      116.25      108.59      6.31 o 
   3  10  10      428.54      414.10     11.64 o 
   4  10  10      163.62      160.31      6.97 o 
   5  10  10      151.88      151.48      6.30 o 
   6  10  10      192.64      189.71      6.53 o 
   1  11  10      154.67      157.78      8.19 o 
   2  11  10       43.85       45.06      6.44 o 
   3  11  10       36.18       29.76      7.25 o 
   4  11  10      316.14      331.07     10.93 o 
   5  11  10      277.38      277.35     10.99 o 
  -2  -6  11      394.25      434.27     17.02 o 
  -1  -6  11      277.67      289.16     14.87 o 
   0  -6  11     1086.73     1215.15     36.68 o 
  -4  -5  11        0.34        3.73      5.65 o 
  -3  -5  11        7.91        6.09      3.31 o 
  -2  -5  11       23.61       24.51      4.34 o 
  -1  -5  11        1.39       -2.52      3.00 o 
   0  -5  11       48.06       46.60      6.94 o 
   1  -5  11      508.95      551.23     21.81 o 
   2  -5  11        3.94        0.33      4.63 o 
  -5  -4  11      371.70      351.06     16.10 o 
  -4  -4  11      254.55      240.24     12.78 o 
  -3  -4  11      638.24      655.96     27.76 o 
  -2  -4  11      997.56     1018.77     28.06 o 
  -1  -4  11      511.50      552.01     14.96 o 
   0  -4  11     1258.30     1342.06     36.68 o 
   1  -4  11      531.79      576.02     21.15 o 
   2  -4  11      463.90      484.81     19.83 o 
   3  -4  11      708.82      778.93     27.43 o 
  -5  -3  11        0.54       -0.41      9.09 o 
  -4  -3  11        0.04        0.64      4.37 o 
  -3  -3  11       10.59        8.56      6.77 o 
  -2  -3  11      158.32      161.22     11.67 o 
  -1  -3  11       54.12       56.35      4.46 o 
   0  -3  11        8.22        9.23      3.01 o 
   1  -3  11      469.07      470.93     18.18 o 
   2  -3  11      175.36      167.55     10.91 o 
   3  -3  11      272.29      271.32     14.54 o 
   4  -3  11      294.05      303.09     10.68 o 
  -6  -2  11      537.66      510.25     31.73 o 
  -5  -2  11      172.53      173.32     14.21 o 
  -4  -2  11      270.31      266.89     12.86 o 
  -3  -2  11      482.34      511.16     16.97 o 
  -2  -2  11     1028.55     1048.48     25.08 o 
  -1  -2  11      480.87      500.07     10.03 o 
   0  -2  11     1456.67     1449.51     20.12 o 
   1  -2  11     1190.57     1265.84     18.13 o 
   2  -2  11      395.06      394.61     10.95 o 
   3  -2  11      439.34      465.65     12.56 o 
   4  -2  11      434.16      465.92     18.34 o 
   5  -2  11       66.53       69.07      7.93 o 
  -6  -1  11        5.92        5.51      5.02 o 
  -5  -1  11        0.50        7.50      5.05 o 
  -4  -1  11       26.42       33.95     11.24 o 
  -3  -1  11        8.81        2.45      3.13 o 
  -2  -1  11      186.70      184.41      5.84 o 
  -1  -1  11      461.02      453.79      6.82 o 
   0  -1  11       92.92       77.11      2.89 o 
   1  -1  11      795.34      771.95      9.68 o 
   2  -1  11      721.28      747.90     15.87 o 
   3  -1  11      327.65      301.01     13.55 o 
   4  -1  11      627.56      678.13     22.14 o 
   5  -1  11      619.33      590.89     21.15 o 
   6  -1  11      232.25      226.37     13.55 o 
  -6   0  11       38.20       30.03      6.61 o 
  -5   0  11      314.91      306.40     13.66 o 
  -4   0  11     1080.30     1036.24     16.99 o 
  -3   0  11      372.81      385.01      8.93 o 
  -2   0  11     1004.80     1007.27     15.42 o 
  -1   0  11      345.21      368.29      8.01 o 
   0   0  11     1058.07     1062.07     12.06 o 
   1   0  11     1994.93     2008.46     19.68 o 
   2   0  11      594.12      575.09     10.00 o 
   3   0  11      424.05      439.86     16.19 o 
   4   0  11      791.88      816.27     24.79 o 
   5   0  11       61.40       65.43      7.27 o 
   6   0  11      108.32      126.24     10.24 o 
  -6   1  11       11.92        6.01      4.29 o 
  -5   1  11       28.45       24.69      4.02 o 
  -4   1  11      269.61      262.93      7.95 o 
  -3   1  11       92.46       87.25      4.67 o 
  -2   1  11        1.75        2.30      2.00 o 
  -1   1  11      770.81      769.05     12.65 o 
   0   1  11      156.44      153.41      6.62 o 
   1   1  11     1339.15     1314.26     16.60 o 
   2   1  11     1528.77     1424.87     20.87 o 
   3   1  11      523.10      514.15     13.22 o 
   4   1  11      985.36     1005.96     28.09 o 
   5   1  11     1213.20     1208.54     33.38 o 
   6   1  11      283.33      287.18     14.21 o 
   7   1  11      679.49      674.17     24.46 o 
  -6   2  11       37.83       49.65      5.93 o 
  -5   2  11      284.68      285.53      8.92 o 
  -4   2  11      318.35      319.66      8.69 o 
  -3   2  11      542.29      532.92     10.83 o 
  -2   2  11     2370.01     2293.00     31.43 o 
  -1   2  11      893.08      877.55     14.00 o 
   0   2  11      594.65      603.70     11.31 o 
   1   2  11     1594.87     1607.11     22.85 o 
   2   2  11      816.84      794.75     13.82 o 
   3   2  11      671.53      674.42     22.64 o 
   4   2  11      911.03      859.14     18.92 o 
   5   2  11       66.58       72.37      7.27 o 
   6   2  11      149.00      174.49     11.24 o 
   7   2  11      163.19      141.77     10.58 o 
  -5   3  11        0.68       -0.75      3.55 o 
  -4   3  11       39.16       44.32      4.85 o 
  -3   3  11      158.38      165.58      7.09 o 
  -2   3  11      177.18      173.91      7.57 o 
  -1   3  11      876.93      839.44     18.34 o 
   0   3  11       19.52       21.27      2.63 o 
   1   3  11      512.42      506.91     11.30 o 
   2   3  11     1282.76     1239.23     19.02 o 
   3   3  11     1127.94     1101.33     17.76 o 
   4   3  11      880.98      876.61     19.24 o 
   5   3  11     1053.91     1036.98     22.02 o 
   6   3  11      349.58      363.52     15.86 o 
   7   3  11      853.71      831.80     27.10 o 
  -5   4  11      316.64      334.19     18.29 o 
  -4   4  11      228.07      244.40      9.30 o 
  -3   4  11      292.27      286.40     14.28 o 
  -2   4  11      657.90      643.80     13.95 o 
  -1   4  11     1147.94     1118.25     22.87 o 
   0   4  11      629.11      610.42     15.09 o 
   1   4  11     1292.17     1283.10     19.56 o 
   2   4  11      734.20      717.12     13.13 o 
   3   4  11      178.30      190.08      6.24 o 
   4   4  11      408.54      418.33     12.30 o 
   5   4  11      175.39      161.30     10.20 o 
   6   4  11       30.80       29.68      7.44 o 
   7   4  11       65.71       55.29      5.46 o 
  -4   5  11        0.53        1.40      4.93 o 
  -3   5  11       53.62       51.65      5.16 o 
  -2   5  11       21.05       17.69      4.30 o 
  -1   5  11      752.85      747.60     17.63 o 
   0   5  11      451.98      457.73     19.50 o 
   1   5  11      240.22      233.40     10.96 o 
   2   5  11      861.86      869.65     15.07 o 
   3   5  11     1196.83     1186.67     18.94 o 
   4   5  11      621.25      606.26     12.55 o 
   5   5  11     1487.70     1514.45     23.53 o 
   6   5  11      613.86      605.93     12.98 o 
   7   5  11      484.36      490.03     26.27 o 
  -4   6  11      343.40      336.70     11.44 o 
  -3   6  11      304.02      279.54     18.22 o 
  -2   6  11      283.30      305.20     11.42 o 
  -1   6  11      847.45      838.49     19.69 o 
   0   6  11       98.41      101.31      6.51 o 
   1   6  11      769.37      757.00     17.86 o 
   2   6  11      776.41      772.77     22.31 o 
   3   6  11       60.42       63.55      4.34 o 
   4   6  11      199.98      191.06      7.39 o 
   5   6  11      141.37      153.14      5.01 o 
   6   6  11        6.03        6.30      2.56 o 
   7   6  11       70.74       74.42      5.09 o 
  -3   7  11       71.40       75.62      7.73 o 
  -2   7  11       11.90       22.70      4.79 o 
  -1   7  11      308.58      284.69     10.88 o 
   0   7  11      461.73      453.62     19.33 o 
   1   7  11      188.89      183.81     13.71 o 
   2   7  11      736.84      730.36     13.70 o 
   3   7  11      866.11      873.46     21.96 o 
   4   7  11      497.50      503.41     10.04 o 
   5   7  11     1439.66     1452.70     20.40 o 
   6   7  11      730.03      730.07     12.62 o 
   7   7  11      317.28      310.38      9.47 o 
  -2   8  11      155.05      172.00      9.68 o 
  -1   8  11      603.35      587.71     16.67 o 
   0   8  11      125.11      153.22     21.81 o 
   1   8  11      335.37      322.73     11.51 o 
   2   8  11      476.62      459.46     13.79 o 
   3   8  11      116.57      103.92      5.10 o 
   4   8  11       77.74       81.05      4.38 o 
   5   8  11       46.37       50.35      3.78 o 
   6   8  11       16.58       14.18      2.66 o 
   7   8  11       24.61       19.37      3.39 o 
  -1   9  11       15.06        9.72      6.77 o 
   0   9  11      359.84      377.55     13.18 o 
   1   9  11      152.13      167.69      8.65 o 
   2   9  11      246.21      237.86      8.56 o 
   3   9  11      511.98      501.19     10.24 o 
   4   9  11      211.69      214.96      8.87 o 
   5   9  11      534.40      524.19     11.02 o 
   6   9  11      628.32      632.41     12.54 o 
   0  10  11       27.01       21.81      6.61 o 
   1  10  11        0.61       -1.48      2.93 o 
   2  10  11      154.11      157.05      7.60 o 
   3  10  11      100.00       88.40      6.66 o 
   4  10  11        9.93        7.94      2.69 o 
   5  10  11       26.36       18.82      3.10 o 
  -1  -5  12      128.28      141.44     10.91 o 
  -3  -4  12      376.80      374.42     15.79 o 
  -2  -4  12      326.00      327.34     14.11 o 
  -1  -4  12      561.29      599.62     16.37 o 
   0  -4  12      280.05      288.50     14.54 o 
   1  -4  12      116.09      131.20     10.58 o 
  -4  -3  12       13.87       10.12      5.40 o 
  -3  -3  12      150.36      146.35     17.18 o 
  -2  -3  12      100.12       93.23      8.26 o 
  -1  -3  12      127.05      116.05      8.50 o 
   0  -3  12      485.53      478.95     13.83 o 
   1  -3  12      300.68      284.54     14.54 o 
   2  -3  12      254.35      277.60     14.87 o 
   3  -3  12      673.67      719.44     26.11 o 
  -5  -2  12      115.02      122.89     10.38 o 
  -4  -2  12      446.34      422.95     16.67 o 
  -3  -2  12      736.43      706.10     21.17 o 
  -2  -2  12      346.34      332.73     13.49 o 
  -1  -2  12      725.70      736.14     16.48 o 
   0  -2  12      727.01      744.17     13.12 o 
   1  -2  12      137.31      128.88      9.25 o 
   2  -2  12      303.14      301.72     14.54 o 
   3  -2  12       97.04       83.30      8.76 o 
   4  -2  12        0.33       -0.33      3.97 o 
  -5  -1  12       53.31       45.69      7.15 o 
  -4  -1  12       29.03       33.21      6.27 o 
  -3  -1  12      439.03      421.13     12.73 o 
  -2  -1  12      284.52      269.31      9.78 o 
  -1  -1  12       93.01       91.53      9.42 o 
   0  -1  12      921.23      947.82     11.45 o 
   1  -1  12      848.93      856.11     10.69 o 
   2  -1  12      262.31      256.98      6.97 o 
   3  -1  12      920.71      923.02     19.59 o 
   4  -1  12      630.14      664.91     22.47 o 
   5  -1  12      582.96      582.30     21.81 o 
  -5   0  12      295.09      300.39     14.20 o 
  -4   0  12      333.76      302.76     11.01 o 
  -3   0  12      546.36      537.17     14.20 o 
  -2   0  12      406.93      416.88      9.26 o 
  -1   0  12     1070.10     1067.75     16.50 o 
   0   0  12     1039.39     1032.47     13.53 o 
   1   0  12      131.47      125.08      3.73 o 
   2   0  12      392.36      389.68      7.82 o 
   3   0  12      489.90      528.10     18.51 o 
   4   0  12        1.06        4.63      3.64 o 
   5   0  12        6.92        4.30      4.30 o 
  -5   1  12       69.92       69.63      6.22 o 
  -4   1  12        0.65       -0.04      2.73 o 
  -3   1  12      113.86      121.37      5.63 o 
  -2   1  12      363.53      354.73      8.53 o 
  -1   1  12      271.95      268.86      7.16 o 
   0   1  12      781.03      754.74     11.00 o 
   1   1  12      744.05      749.81     12.15 o 
   2   1  12      431.63      416.19      9.34 o 
   3   1  12     1266.82     1291.82     33.38 o 
   4   1  12      766.52      803.71     24.79 o 
   5   1  12      332.03      323.86     15.20 o 
   6   1  12      787.62      786.53     26.44 o 
  -5   2  12      314.11      314.84      9.63 o 
  -4   2  12      343.66      337.72     12.35 o 
  -3   2  12      608.57      607.48     12.17 o 
  -2   2  12      342.80      345.76      8.51 o 
  -1   2  12      230.81      237.63      7.01 o 
   0   2  12      893.86      894.48     13.75 o 
   1   2  12      346.03      338.83      9.17 o 
   2   2  12      135.80      120.47      5.15 o 
   3   2  12      201.31      188.32      6.77 o 
   4   2  12        0.29        1.32      3.64 o 
   5   2  12       69.39       83.28      8.26 o 
   6   2  12        3.15        8.59      4.63 o 
  -5   3  12      112.15       92.82      9.20 o 
  -4   3  12       40.55       38.46      5.00 o 
  -3   3  12       80.82       83.80      5.74 o 
  -2   3  12      439.77      450.30     16.48 o 
  -1   3  12      195.54      191.84      7.60 o 
   0   3  12      560.36      562.51     11.27 o 
   1   3  12     1505.27     1521.74     22.58 o 
   2   3  12      829.53      804.00     14.49 o 
   3   3  12      735.28      774.83     14.25 o 
   4   3  12     1240.64     1178.21     24.27 o 
   5   3  12      689.45      721.43     23.79 o 
   6   3  12      880.00      890.96     28.09 o 
  -4   4  12      145.46      146.23      9.46 o 
  -3   4  12      498.91      500.22     12.98 o 
  -2   4  12      342.30      347.13     10.16 o 
  -1   4  12       59.77       49.88      5.00 o 
   0   4  12      769.45      753.22     17.78 o 
   1   4  12      192.18      189.94      6.47 o 
   2   4  12       59.84       62.63      4.07 o 
   3   4  12      249.94      241.37     12.80 o 
   4   4  12       12.30        9.69      2.47 o 
   5   4  12        0.82       -0.51      2.19 o 
   6   4  12        2.94        6.02      3.25 o 
   7   4  12       22.40       14.68      3.97 o 
  -4   5  12       43.85       57.07      5.84 o 
  -3   5  12      101.81      117.43      6.89 o 
  -2   5  12      325.25      317.68      9.97 o 
  -1   5  12      225.09      229.83      9.44 o 
   0   5  12      400.49      378.69     12.06 o 
   1   5  12     1406.34     1409.41     21.77 o 
   2   5  12     1022.32     1025.28     17.36 o 
   3   5  12      717.65      729.13     13.98 o 
   4   5  12     1494.01     1475.27     22.93 o 
   5   5  12      474.82      482.62      9.65 o 
   6   5  12      602.31      587.62     13.11 o 
   7   5  12      840.98      859.23     27.76 o 
  -3   6  12      241.01      224.73      9.13 o 
  -2   6  12      375.13      391.08     13.42 o 
  -1   6  12       63.88       56.76      5.55 o 
   0   6  12      289.35      273.74     10.31 o 
   1   6  12      104.46      108.90      6.90 o 
   2   6  12       67.16       63.34      5.01 o 
   3   6  12       79.90       81.76      4.71 o 
   4   6  12       94.33       91.89      5.17 o 
   5   6  12       21.62       21.50      3.27 o 
   6   6  12       32.34       36.61      3.86 o 
   7   6  12        7.67        6.49      3.72 o 
  -2   7  12      145.83      142.20      8.84 o 
  -1   7  12      294.07      296.32     11.51 o 
   0   7  12       34.56       28.45      4.45 o 
   1   7  12      608.89      602.10     16.27 o 
   2   7  12      881.38      873.15     16.83 o 
   3   7  12      571.10      564.54     12.22 o 
   4   7  12     1166.02     1167.18     17.58 o 
   5   7  12      462.66      479.87     10.32 o 
   6   7  12      287.85      301.64     15.25 o 
  -2   8  12      169.14      175.77     10.41 o 
  -1   8  12       23.83       25.71      4.99 o 
   0   8  12      100.33       92.41      6.99 o 
   1   8  12       86.66       72.16      6.27 o 
   2   8  12        7.84        9.63      3.57 o 
   3   8  12       20.45       18.39      3.04 o 
   4   8  12       49.71       46.47      3.77 o 
   5   8  12      147.66      159.67      6.16 o 
   6   8  12       23.68       18.51      4.28 o 
   0   9  12       83.95       91.90      7.29 o 
   1   9  12      409.52      410.33     29.25 o 
   2   9  12      327.75      302.77     11.66 o 
   3   9  12      381.50      401.97     11.76 o 
   4   9  12      865.97      894.10     18.19 o 
   5   9  12      658.68      643.02     15.27 o 
   2  10  12       19.12       16.22      4.06 o 
   3  10  12       19.24       23.16      4.21 o 
   4  10  12        2.42        3.22      3.34 o 
  -2  -3  13      100.96      100.98      9.13 o 
  -1  -3  13      507.01      538.01     23.79 o 
   0  -3  13      245.99      249.84     13.55 o 
   1  -3  13      572.32      608.07     22.80 o 
  -3  -2  13      135.90      125.65      9.85 o 
  -2  -2  13      399.70      429.01     16.18 o 
  -1  -2  13      387.01      374.08     14.49 o 
   0  -2  13        2.18        3.97      5.29 o 
   1  -2  13      138.90      133.84     10.24 o 
   2  -2  13       24.00       23.46      5.95 o 
   3  -2  13       32.08       38.34      7.60 o 
  -4  -1  13      153.66      166.71     11.34 o 
  -3  -1  13       62.79       61.52      7.45 o 
  -2  -1  13      187.25      179.11      8.63 o 
  -1  -1  13      770.48      808.38     17.76 o 
   0  -1  13      367.19      367.17     11.10 o 
   1  -1  13      260.19      255.79     12.56 o 
   2  -1  13      882.14      916.13     15.43 o 
   3  -1  13      924.80      975.23     28.42 o 
   4  -1  13      324.30      293.79     14.54 o 
  -4   0  13      341.75      357.02     15.48 o 
  -3   0  13      162.04      156.42     11.24 o 
  -2   0  13      260.70      255.14      9.85 o 
  -1   0  13      224.99      228.18      6.95 o 
   0   0  13        2.59       -0.67      2.48 o 
   1   0  13      293.12      314.60      9.11 o 
   2   0  13        8.13        6.75      2.78 o 
   3   0  13       47.06       41.31      4.44 o 
   4   0  13        0.18        8.59      4.63 o 
  -4   1  13      192.79      178.04      9.56 o 
  -3   1  13      336.95      335.71     10.51 o 
  -2   1  13      208.55      216.85      7.05 o 
  -1   1  13      509.45      518.51     10.69 o 
   0   1  13      915.59      935.32     14.53 o 
   1   1  13      566.47      587.86     16.79 o 
   2   1  13     1106.17     1129.34     16.61 o 
   3   1  13      718.42      712.29     16.01 o 
   4   1  13      473.65      464.32     18.18 o 
   5   1  13     1414.18     1465.98     39.66 o 
  -4   2  13      323.44      319.10      9.37 o 
  -3   2  13       29.16       27.74      3.66 o 
  -2   2  13      284.92      287.53      8.07 o 
  -1   2  13      353.67      344.23     13.51 o 
   0   2  13       33.70       28.57      2.96 o 
   1   2  13       31.42       35.30      3.13 o 
   2   2  13       36.33       31.07      3.33 o 
   3   2  13        8.08       10.49      2.60 o 
   4   2  13       20.82       21.48      5.29 o 
   5   2  13        4.52       -1.32      4.30 o 
  -4   3  13      134.63      134.26      7.78 o 
  -3   3  13      361.03      366.97     12.89 o 
  -2   3  13      251.83      258.38     11.07 o 
  -1   3  13      606.99      609.80     13.84 o 
   0   3  13      994.04      967.49     18.28 o 
   1   3  13      442.52      442.28     10.19 o 
   2   3  13      895.47      887.17     15.88 o 
   3   3  13     1032.68     1036.93     17.85 o 
   4   3  13      536.41      548.62     12.06 o 
   5   3  13      723.01      712.83     24.12 o 
   6   3  13      514.09      527.77     20.82 o 
  -3   4  13       36.04       38.22      4.82 o 
  -2   4  13      141.13      138.95      7.04 o 
  -1   4  13      174.20      175.09      7.34 o 
   0   4  13      219.66      233.31      9.44 o 
   1   4  13        1.44        0.28      2.21 o 
   2   4  13       94.10       99.56      5.11 o 
   3   4  13        0.15       -0.29      1.99 o 
   4   4  13       70.19       67.85      4.49 o 
   5   4  13       12.66       20.26      8.59 o 
   6   4  13      351.06      347.33     16.52 o 
  -3   5  13      301.92      325.73     10.93 o 
  -2   5  13      224.31      226.99      8.85 o 
  -1   5  13      372.72      351.62     15.53 o 
   0   5  13      912.99      912.00     21.12 o 
   1   5  13      599.01      605.57     16.39 o 
   2   5  13      352.28      340.99      9.14 o 
   3   5  13      905.07      897.59     16.39 o 
   4   5  13      316.74      318.08      9.01 o 
   5   5  13      362.78      352.15      9.68 o 
   6   5  13      632.01      629.55     22.80 o 
  -2   6  13        9.25       11.77      3.73 o 
  -1   6  13       37.44       42.19      5.31 o 
   0   6  13       99.80       94.18      6.90 o 
   1   6  13       50.75       49.64     10.24 o 
   2   6  13      101.07      115.77      5.60 o 
   3   6  13       10.63       11.32      3.29 o 
   4   6  13      137.90      134.64      8.76 o 
   5   6  13        1.20        0.37      2.33 o 
   6   6  13      297.34      294.66     14.22 o 
  -1   7  13      292.47      308.90     17.35 o 
   0   7  13      824.60      826.57     20.48 o 
   1   7  13      727.13      716.25     18.65 o 
   2   7  13      383.68      371.51     19.83 o 
   3   7  13     1138.10     1176.65     27.54 o 
   4   7  13      211.44      199.41      6.66 o 
   5   7  13      309.93      300.16      9.14 o 
   0   8  13        1.14        5.97      3.72 o 
   1   8  13       14.85       19.59      4.60 o 
   2   8  13       10.82        8.31      3.72 o 
   3   8  13       19.92       28.68      4.61 o 
   4   8  13       70.83       68.83      4.55 o 
   5   8  13        0.57       -1.89      2.31 o 
   1   9  13      671.45      701.93     32.06 o 
   2   9  13      432.92      450.77     24.79 o 
   3   9  13      619.40      590.81     32.88 o 
  -2  -1  14      535.84      557.49     15.55 o 
  -1  -1  14      226.35      228.39      9.89 o 
   0  -1  14      466.98      473.90     21.81 o 
  -2   0  14       42.58       38.44      5.71 o 
  -1   0  14       25.60       19.76      5.90 o 
   0   0  14        4.94        7.03      3.33 o 
   1   0  14       10.29       20.16      3.51 o 
   2   0  14       92.80       85.43      5.61 o 
   3   0  14        3.26        3.04      2.91 o 
  -2   1  14      430.87      448.85     10.58 o 
  -1   1  14      476.28      477.63     10.57 o 
   0   1  14      381.43      389.83      8.74 o 
   1   1  14      578.60      584.58     12.31 o 
   2   1  14      740.56      747.88     29.74 o 
   3   1  14      349.27      348.96     11.73 o 
  -2   2  14       78.08       89.16      5.92 o 
  -1   2  14        7.16        4.97      2.91 o 
   0   2  14        0.73        0.99      2.44 o 
   1   2  14       32.74       37.16      3.32 o 
   2   2  14      170.99      178.58      5.97 o 
   3   2  14       12.48        5.62      3.04 o 
   4   2  14       79.39       74.18      5.83 o 
  -2   3  14      142.42      135.95      7.19 o 
  -1   3  14      630.75      625.88     14.45 o 
   0   3  14      189.71      187.39      7.61 o 
   1   3  14      394.50      382.18     10.01 o 
   2   3  14      668.70      669.25     13.60 o 
   3   3  14      168.38      151.66      6.39 o 
   4   3  14      888.81      930.62     28.42 o 
  -2   4  14      117.01      121.55      7.00 o 
  -1   4  14        2.32        3.57      2.81 o 
   0   4  14       64.88       79.39      6.35 o 
   1   4  14       22.54       24.23      3.28 o 
   2   4  14      200.25      208.53      7.36 o 
   3   4  14      170.89      173.84      6.80 o 
   4   4  14      208.33      219.80      7.86 o 
  -2   5  14      276.87      307.67     19.83 o 
  -1   5  14      796.35      811.38     17.50 o 
   0   5  14      119.07      106.08      9.75 o 
   1   5  14      484.49      468.88     17.85 o 
   2   5  14      641.52      669.46     13.91 o 
   3   5  14      122.90      122.24      5.96 o 
   4   5  14      507.82      476.84     12.08 o 
  -1   6  14        4.43       -0.50      3.27 o 
   0   6  14       23.12       24.46      4.60 o 
   1   6  14       23.07       22.92      4.45 o 
   2   6  14      161.47      175.74      7.01 o 
   3   6  14       95.07       97.76      5.62 o 
   4   6  14       75.42       77.13      5.17 o 
   0   7  14      302.76      294.57     11.99 o 
   1   7  14      402.34      401.75     13.79 o 
   2   7  14      384.55      383.02     22.14 o 
   3   7  14      209.94      195.58      7.51 o 
   4   7  14      258.03      259.58     11.03 o 
   0   2  15       48.08       49.89      4.76 o 
   1   2  15      297.73      300.12      8.04 o 
   2   2  15       27.83       23.80      4.28 o 
   0   3  15      431.78      412.61     11.73 o 
   1   3  15      420.39      450.49     10.10 o 
   2   3  15      527.40      555.74     11.48 o 
   0   4  15       13.14       13.89      4.44 o 
   1   4  15      394.83      410.90     10.68 o 
   2   4  15      251.10      290.24      9.33 o 
   1   5  15      259.45      250.15     10.79 o 
   2   5  15      127.62      123.09      6.27 o 
                                                 
